# Supplementary material for: Bis[4-(2-hydroxy­benzyl­ideneamino)benzoato-κO]tetrakis­(methanol-κO)manganese(II)
Source: Acta Crystallogr Sect E Struct Rep Online. 2009 May 14;65(Pt 6):m634. doi: 10.1107/S160053680901681X (PMC2969834; doi:10.1107/S160053680901681X)
Supplement: Supplementary file 2 [file e-65-0m634-Isup2.hkl]

# 
# h,k,l, Fc-squared, Fo-squared, sigma(Fo-squared) and status flag 
# 
data_I
_shelx_title ' 1 in P2(1)/c' 
_shelx_refln_list_code          4 
_shelx_F_calc_maximum      196.24 
_exptl_crystal_F_000       694.00 
_reflns_d_resolution_high  0.7829 
 
loop_ 
 _symmetry_equiv_pos_as_xyz 
 'x, y, z' 
 '-x, y+1/2, -z+1/2' 
 '-x, -y, -z' 
 'x, -y-1/2, z-1/2' 
 
_cell_length_a    15.0341 
_cell_length_b    11.8819 
_cell_length_c     8.8178 
_cell_angle_alpha  90.000 
_cell_angle_beta   98.912 
_cell_angle_gamma  90.000 
 
_shelx_F_squared_multiplier     1.000 
 
loop_ 
 _refln_index_h 
 _refln_index_k 
 _refln_index_l 
 _refln_F_squared_calc 
 _refln_F_squared_meas 
 _refln_F_squared_sigma 
 _refln_observed_status 
   2   0   0     6095.63     6055.86     31.05 o 
   3   0   0     8244.53     8081.85     35.37 o 
   4   0   0     1417.04     1407.75     18.59 o 
   5   0   0     2356.79     2469.43     42.49 o 
   6   0   0     5776.72     5782.12     31.46 o 
   7   0   0        1.62        8.58      5.31 o 
   8   0   0      167.55      213.27      6.95 o 
  10   0   0      310.36      264.35     24.51 o 
  11   0   0      956.93      977.31     40.45 o 
  12   0   0      441.72      506.10     20.41 o 
  13   0   0      833.58      855.45     83.14 o 
  14   0   0      227.85      236.84     22.96 o 
  15   0   0      431.86      411.07     28.10 o 
  16   0   0      478.53      439.22     42.90 o 
  17   0   0      173.77      134.83     63.33 o 
  18   0   0       95.61      160.16     58.83 o 
   2   1   0     1349.16     1471.01     13.67 o 
   3   1   0       66.61       48.52      2.84 o 
   4   1   0        7.40        3.52      3.28 o 
   5   1   0      168.65      172.33      5.65 o 
   6   1   0       81.27       72.53      7.95 o 
   7   1   0      274.83      263.17     10.58 o 
   8   1   0      837.32      828.59     24.11 o 
   9   1   0       48.08       39.63      4.90 o 
  10   1   0        2.03        0.00      1.95 o 
  11   1   0        1.14        0.99      1.63 o 
  12   1   0      201.90      170.11     13.19 o 
  13   1   0      120.89       90.08     15.42 o 
  14   1   0       44.34       41.70     16.20 o 
  15   1   0        0.00        0.00     27.08 o 
  16   1   0      120.12      107.66     27.63 o 
  17   1   0      112.02       82.94     39.00 o 
  18   1   0        0.47        0.00     37.99 o 
   1   2   0      106.36      124.10      2.81 o 
   2   2   0      989.23      924.60     15.93 o 
   3   2   0     3453.60     3477.96     21.02 o 
   4   2   0      345.77      355.62      6.33 o 
   5   2   0     2039.53     2112.61     22.85 o 
   6   2   0      135.93      128.50      5.26 o 
   7   2   0     2493.11     2552.33     31.26 o 
   8   2   0     1784.69     1684.54     34.32 o 
   9   2   0      374.45      296.40     11.88 o 
  10   2   0     1829.58     1704.68     25.77 o 
  11   2   0      444.43      375.73     14.50 o 
  12   2   0      141.14      138.51     12.72 o 
  13   2   0      366.70      352.38     14.24 o 
  14   2   0       18.13       15.67     19.43 o 
  15   2   0      261.91      267.77     22.69 o 
  16   2   0      133.05      136.79     26.58 o 
  17   2   0       32.48       34.83     29.15 o 
  18   2   0      108.16      106.40     42.69 o 
   1   3   0     1912.77     1941.80     13.80 o 
   2   3   0     1891.69     1907.29     25.33 o 
   3   3   0    13123.56    13138.30     61.69 o 
   4   3   0      729.67      786.15     14.30 o 
   5   3   0        1.62        0.81      1.64 o 
   6   3   0       24.39       16.78      5.99 o 
   7   3   0      314.39      286.60     11.79 o 
   8   3   0      875.32      962.85     15.91 o 
   9   3   0        0.09        3.20     11.12 o 
  10   3   0      138.73      106.26     10.75 o 
  11   3   0        6.84        1.81      6.44 o 
  12   3   0      453.95      442.22     11.63 o 
  13   3   0       62.02       50.09     16.28 o 
  14   3   0      133.47       98.28     23.19 o 
  15   3   0       48.48       18.85     25.51 o 
  16   3   0       15.36       16.23     27.91 o 
  17   3   0        5.72        0.00      9.30 o 
  18   3   0        4.69        8.95     37.52 o 
   0   4   0     3704.52     3845.42     29.45 o 
   1   4   0     1626.93     1584.20     16.72 o 
   2   4   0       81.90       56.72      4.44 o 
   3   4   0     4993.61     4833.84    106.43 o 
   4   4   0        1.94        5.42      4.09 o 
   5   4   0      495.42      386.05     11.70 o 
   6   4   0      311.74      308.02      9.04 o 
   7   4   0     1014.04      952.20     15.98 o 
   8   4   0     2461.80     2684.45     32.10 o 
   9   4   0     1141.66     1095.46     19.63 o 
  10   4   0     1851.72     1906.72     21.23 o 
  11   4   0       65.80       57.19     12.50 o 
  12   4   0     2602.94     2753.24     30.08 o 
  13   4   0       53.21       49.90     17.65 o 
  14   4   0       76.08       59.66     19.59 o 
  15   4   0        4.51        6.59     24.61 o 
  16   4   0      130.72      132.25     27.14 o 
  17   4   0       25.02       42.81     35.68 o 
  18   4   0       39.86       46.10     52.29 o 
   1   5   0      213.27      234.69      7.01 o 
   2   5   0      392.05      496.12      8.43 o 
   3   5   0     2911.16     3244.29     23.18 o 
   4   5   0       82.27       71.50      5.72 o 
   5   5   0     1921.22     1924.06     26.87 o 
   6   5   0      127.57       93.51     10.10 o 
   7   5   0       63.53       51.80      9.28 o 
   8   5   0        0.23        0.64     10.56 o 
   9   5   0      208.31      175.95     11.39 o 
  10   5   0       97.13       77.84     10.56 o 
  11   5   0      527.50      472.30     14.56 o 
  12   5   0       75.61       54.87     16.50 o 
  13   5   0       82.91       68.31     18.93 o 
  14   5   0        4.92        7.97     22.63 o 
  15   5   0       40.98       23.71     35.07 o 
  16   5   0        0.19       26.57     53.51 o 
  17   5   0        3.87        0.00     39.84 o 
   0   6   0     1330.24     1264.59     25.74 o 
   1   6   0     1022.00     1023.02     15.33 o 
   2   6   0      355.52      308.13      7.19 o 
   3   6   0     3055.91     3268.33     48.01 o 
   4   6   0     2368.19     2356.89     23.11 o 
   5   6   0      312.89      257.86      9.65 o 
   6   6   0      914.31      836.42     17.35 o 
   7   6   0      693.83      681.70     21.28 o 
   8   6   0      305.37      300.36     11.92 o 
   9   6   0      177.56      175.93     11.51 o 
  10   6   0       88.02       85.17     12.15 o 
  11   6   0        1.03        4.50     13.18 o 
  12   6   0      955.69     1071.60     22.60 o 
  13   6   0      270.91      297.78     21.35 o 
  14   6   0       20.54       11.62     24.20 o 
  15   6   0      376.39      413.63     38.11 o 
  16   6   0      201.84      179.28     41.42 o 
  17   6   0      103.97      129.68     50.73 o 
   1   7   0        6.64        6.23     10.40 o 
   2   7   0       78.59       82.55      9.52 o 
   3   7   0       92.93       67.62      8.52 o 
   4   7   0       15.90       10.80      8.18 o 
   5   7   0      325.67      267.28     11.03 o 
   6   7   0      634.15      831.41     18.19 o 
   7   7   0      446.20      524.73     25.33 o 
   8   7   0        0.43        6.02     15.03 o 
   9   7   0       81.14       71.36     13.81 o 
  10   7   0        1.55        1.66      9.48 o 
  11   7   0        2.52        0.00     14.65 o 
  12   7   0       73.58       84.44     16.14 o 
  13   7   0      423.68      439.83     21.94 o 
  14   7   0       22.08       24.45     28.24 o 
  15   7   0        3.47        5.74     24.13 o 
  16   7   0        9.63       21.26     44.67 o 
   0   8   0      157.67      105.41     20.84 o 
   1   8   0      720.34      661.46     17.85 o 
   2   8   0      103.07       91.53     10.03 o 
   3   8   0       10.56        4.99      1.83 o 
   4   8   0     1543.96     1702.40     21.57 o 
   5   8   0      141.63      143.10      8.28 o 
   6   8   0     1304.69     1438.08     79.06 o 
   7   8   0      993.08     1027.05     88.46 o 
   8   8   0     1285.96     1328.14     33.86 o 
   9   8   0      612.77      608.10     16.20 o 
  10   8   0      278.87      279.90     15.60 o 
  11   8   0      395.84      393.82     17.52 o 
  12   8   0       32.81       15.99     17.54 o 
  13   8   0       28.07       30.41     23.32 o 
  14   8   0        0.80        7.58     30.49 o 
  15   8   0      352.05      379.77     40.44 o 
  16   8   0        5.74        4.88     45.74 o 
   1   9   0      516.34      481.69     14.07 o 
   2   9   0       11.90        3.88     11.03 o 
   3   9   0        3.06        0.00      7.20 o 
   4   9   0      765.66      776.72     21.58 o 
   5   9   0      139.79      131.78      9.99 o 
   6   9   0       49.86       63.51     16.90 o 
   7   9   0       49.10       34.51     23.61 o 
   8   9   0       94.19       64.82     18.71 o 
   9   9   0      122.38       85.25     17.19 o 
  10   9   0      108.23      111.27     21.87 o 
  11   9   0       59.35       54.56     24.58 o 
  12   9   0      148.29      139.22     25.30 o 
  13   9   0       58.09       36.02     31.94 o 
  14   9   0      208.63      206.44     36.67 o 
  15   9   0       36.58       29.37     54.23 o 
   0  10   0     1527.42     1589.70     31.14 o 
   1  10   0      391.15      394.69     14.76 o 
   2  10   0       42.14       26.07     16.82 o 
   3  10   0      618.90      699.78     21.79 o 
   4  10   0      702.86      752.69     15.58 o 
   5  10   0      269.54      277.40     22.51 o 
   6  10   0      460.89      453.45     24.20 o 
   7  10   0       64.66       69.66     21.67 o 
   8  10   0      346.17      322.51     27.29 o 
   9  10   0      819.94      808.24     28.43 o 
  10  10   0        1.83        0.00     26.40 o 
  11  10   0      159.46      150.94     26.02 o 
  12  10   0      489.81      494.66     28.27 o 
  13  10   0       36.71       48.00     36.02 o 
  14  10   0      251.11      316.80     39.34 o 
   1  11   0      150.85      116.65     18.20 o 
   2  11   0     1296.04     1399.03     21.82 o 
   3  11   0       27.54       27.07     20.89 o 
   4  11   0      163.85      155.85     21.87 o 
   5  11   0       26.49       20.63     26.87 o 
   6  11   0       38.37       26.28     26.24 o 
   7  11   0      313.34      260.70     29.71 o 
   8  11   0       62.47       47.35     28.27 o 
   9  11   0        3.08        0.46      6.86 o 
  10  11   0        1.39        0.00     22.64 o 
  11  11   0       45.37       23.43     35.07 o 
  12  11   0      101.69       85.34     35.27 o 
  13  11   0       45.45       47.58     42.84 o 
   0  12   0        1.23        4.49     33.50 o 
   1  12   0      697.62      707.69     24.93 o 
   2  12   0      169.98      178.95     26.79 o 
   3  12   0      559.24      571.91     26.29 o 
   4  12   0      408.37      416.44     26.09 o 
   5  12   0      196.88      191.76     28.46 o 
   6  12   0      429.64      467.50     43.51 o 
   7  12   0        1.10        0.00      9.80 o 
   8  12   0      122.49      138.06     36.68 o 
   9  12   0       46.35       43.40     37.20 o 
  10  12   0        0.86        0.00     15.45 o 
  11  12   0      119.49      108.60     36.58 o 
   1  13   0       19.23        3.69     33.72 o 
   2  13   0       11.48        7.20     32.49 o 
   3  13   0        5.06        1.88     20.59 o 
   4  13   0        8.67        9.29     33.35 o 
   5  13   0       35.61       38.20     34.83 o 
   6  13   0       23.15       12.19     33.00 o 
   7  13   0        7.99        0.00     26.25 o 
   8  13   0        2.16        0.55     51.25 o 
   9  13   0        0.20        0.00     22.89 o 
   0  14   0       60.63       62.10     51.48 o 
   1  14   0       46.68       29.63     28.97 o 
   2  14   0      287.10      265.61     28.36 o 
   3  14   0      201.10      211.84     30.42 o 
   4  14   0      473.35      508.47     32.34 o 
   5  14   0      128.73      150.52     35.30 o 
   6  14   0       89.07       90.96     35.74 o 
   7  14   0       63.07       70.77     35.84 o 
   1  15   0        0.15        0.08      1.84 o 
   2  15   0       12.14        4.50     44.74 o 
 -19   1   1        0.39        0.00     39.77 o 
 -18   1   1      161.45      185.38     46.79 o 
 -17   1   1      183.65      164.03     39.43 o 
 -16   1   1       66.04       40.44     26.15 o 
 -15   1   1       24.71       22.00     22.45 o 
 -14   1   1       11.10       10.76     16.26 o 
 -13   1   1     1949.76     2121.84     28.20 o 
 -12   1   1        3.23       12.40     12.34 o 
 -11   1   1     2538.18     2807.97     41.21 o 
 -10   1   1     4033.75     4441.17     51.60 o 
  -9   1   1       24.79       30.55      8.86 o 
  -8   1   1      630.57      637.34     11.67 o 
  -7   1   1        1.96        0.84      0.79 o 
  -6   1   1       30.66       13.52      3.40 o 
  -5   1   1       92.10      143.52      4.35 o 
  -4   1   1      508.72      524.20      7.34 o 
  -3   1   1      839.96      841.89      6.67 o 
  -2   1   1    16268.76    16520.26     84.92 o 
  -1   1   1     2344.73     2564.26     41.47 o 
   0   1   1     6498.59     6616.42     40.04 o 
   1   1   1      633.76      664.00      5.47 o 
   2   1   1     7270.25     7169.08     28.24 o 
   3   1   1     2523.17     2555.25     19.70 o 
   5   1   1     2145.00     2091.25     34.32 o 
   6   1   1       26.71       23.19      8.24 o 
   7   1   1    10618.45    11958.92     94.79 o 
   8   1   1       59.59       33.50     14.71 o 
   9   1   1       10.74       16.37     10.05 o 
  10   1   1      306.13      307.29     13.95 o 
  11   1   1        1.43        2.24      7.63 o 
  12   1   1       60.26       52.37     23.51 o 
  13   1   1      104.79       76.64     21.99 o 
  14   1   1      707.91      766.13     30.88 o 
  15   1   1      294.76      306.18     29.32 o 
  16   1   1       98.34      105.55     28.02 o 
  17   1   1      451.18      443.09     43.62 o 
  18   1   1      210.23      245.30     49.67 o 
 -18   2   1        1.61        0.00     40.28 o 
 -17   2   1       61.04       54.77     29.41 o 
 -16   2   1       24.83       12.27     20.22 o 
 -15   2   1        0.61        0.00     12.72 o 
 -14   2   1      123.70       94.25     20.98 o 
 -13   2   1     1247.70     1290.76     23.82 o 
 -12   2   1        1.02        1.07     14.25 o 
 -11   2   1      510.83      524.48     11.19 o 
 -10   2   1      585.77      590.15     10.96 o 
  -9   2   1       48.40       42.06      5.69 o 
  -8   2   1      292.30      284.39      6.01 o 
  -7   2   1      492.93      479.10      5.47 o 
  -6   2   1        0.29        1.54      3.08 o 
  -5   2   1      392.55      440.61      7.66 o 
  -4   2   1        1.45        2.60      4.04 o 
  -3   2   1       29.36       38.39      3.60 o 
  -2   2   1     7509.63     7578.79     26.08 o 
  -1   2   1    19138.11    19407.02    117.93 o 
   0   2   1       43.55       46.44      2.60 o 
   1   2   1     1541.75     1496.09      7.86 o 
   2   2   1      266.03      212.55      4.83 o 
   3   2   1        5.78        0.23      1.96 o 
   4   2   1      738.72      697.38     28.80 o 
   5   2   1      501.58      543.42     11.52 o 
   6   2   1      121.98      129.70      8.21 o 
   7   2   1       78.92      102.55     14.71 o 
   8   2   1      374.54      341.22     18.79 o 
   9   2   1        5.25        4.91     11.76 o 
  10   2   1      276.71      235.38     10.85 o 
  11   2   1      170.37      145.23     12.49 o 
  12   2   1        0.02        3.16     18.40 o 
  13   2   1        2.01        5.80     19.35 o 
  14   2   1       10.82        3.94     35.18 o 
  15   2   1       75.99       51.52     31.20 o 
  16   2   1        8.28        7.69     23.16 o 
  17   2   1       20.68       30.36     35.25 o 
  18   2   1        0.01       12.48     52.05 o 
 -18   3   1       10.57        0.16      5.74 o 
 -17   3   1        1.18        0.00     20.48 o 
 -16   3   1       17.40       19.60     26.65 o 
 -15   3   1        1.00        0.00     21.54 o 
 -14   3   1        6.74        7.99     20.11 o 
 -13   3   1     1204.34     1288.91     22.83 o 
 -12   3   1      196.47      218.07     12.81 o 
 -11   3   1      265.76      255.18      8.93 o 
 -10   3   1     3507.21     3663.50     22.71 o 
  -9   3   1      889.83      844.44     11.51 o 
  -8   3   1     3994.50     4003.08     18.76 o 
  -7   3   1      788.09      654.60     15.49 o 
  -6   3   1     1462.47     1497.43     14.07 o 
  -5   3   1     2085.68     2104.23     23.03 o 
  -4   3   1      287.27      333.09      6.14 o 
  -3   3   1     1836.68     1920.65     14.97 o 
  -2   3   1     3479.53     3494.72     20.78 o 
  -1   3   1     6041.48     6247.88     24.58 o 
   0   3   1        3.46        3.10      2.22 o 
   1   3   1       60.57       62.85      3.59 o 
   2   3   1     2752.37     2905.32     15.33 o 
   3   3   1      660.57      775.88     16.34 o 
   4   3   1      811.63      834.25     13.34 o 
   5   3   1     1733.81     1843.79     17.89 o 
   6   3   1     1753.41     1853.06     43.31 o 
   7   3   1     1690.06     1807.12     38.81 o 
   8   3   1     1528.89     1591.84     34.12 o 
   9   3   1      354.88      343.51     11.30 o 
  10   3   1     2293.60     2351.20     36.68 o 
  11   3   1        1.21        3.87     14.04 o 
  12   3   1      179.27      159.10     16.29 o 
  13   3   1      220.48      204.37     16.05 o 
  14   3   1      148.61      120.52     33.94 o 
  15   3   1       52.28       54.70     33.65 o 
  16   3   1      328.26      312.20     29.88 o 
  17   3   1      205.21      249.47     37.14 o 
  18   3   1        5.15        6.61     36.00 o 
 -18   4   1        0.04       15.11     49.31 o 
 -17   4   1        5.70        0.20     36.40 o 
 -16   4   1       11.25        0.28     11.15 o 
 -15   4   1       22.82       17.32     29.43 o 
 -14   4   1      125.49       84.00     27.29 o 
 -13   4   1      489.42      451.52     23.51 o 
 -12   4   1       50.61       42.40     15.46 o 
 -11   4   1        3.44        0.00     14.17 o 
 -10   4   1      142.20      129.32      7.18 o 
  -9   4   1      148.53      143.58      6.97 o 
  -8   4   1     1143.90     1124.53     14.32 o 
  -7   4   1     1545.45     1645.05     24.09 o 
  -6   4   1      558.73      516.44     18.39 o 
  -5   4   1      101.41      105.41      9.81 o 
  -4   4   1      304.91      297.66     10.01 o 
  -3   4   1     1958.34     1915.39     13.75 o 
  -2   4   1     3239.66     3414.51     23.83 o 
  -1   4   1     2117.19     2130.28     11.79 o 
   0   4   1     2337.64     2588.94     12.88 o 
   1   4   1       10.90       10.23      3.06 o 
   2   4   1      386.93      423.59      5.75 o 
   3   4   1        2.18        1.81      7.07 o 
   4   4   1      604.13      689.67     16.85 o 
   5   4   1     1108.09     1153.96     13.45 o 
   6   4   1      532.50      513.89     10.29 o 
   7   4   1     1207.40     1181.21     22.45 o 
   8   4   1      198.37      165.75     11.76 o 
   9   4   1        0.93        0.00      8.64 o 
  10   4   1     1272.62     1284.02     21.84 o 
  11   4   1     1958.58     1994.88     28.51 o 
  12   4   1      139.19      117.17     17.16 o 
  13   4   1        6.61        1.93      3.63 o 
  14   4   1      571.70      523.63     20.70 o 
  15   4   1        0.51        0.00     22.02 o 
  16   4   1       82.28       78.36     32.71 o 
  17   4   1       47.00       57.21     37.14 o 
 -18   5   1      118.93      123.85     49.50 o 
 -17   5   1      167.15      151.73     45.30 o 
 -16   5   1       55.43       66.61     37.40 o 
 -15   5   1       39.33       33.48     32.49 o 
 -14   5   1     1657.71     1716.32     51.68 o 
 -13   5   1       24.89       28.73     19.76 o 
 -12   5   1       15.34       11.94     13.76 o 
 -11   5   1      189.99      177.48     12.27 o 
 -10   5   1       11.83       12.33      9.10 o 
  -9   5   1      185.09      187.08      8.27 o 
  -8   5   1      449.39      472.28     13.33 o 
  -7   5   1        1.44        1.63     15.12 o 
  -6   5   1      858.72      927.46     24.11 o 
  -5   5   1     9464.08    10244.20    205.51 o 
  -4   5   1      224.52      233.09      5.73 o 
  -3   5   1     3485.08     3768.51     17.33 o 
  -2   5   1     5292.53     5526.18     27.36 o 
  -1   5   1     2753.56     2873.27     16.22 o 
   0   5   1      764.80      731.13      8.81 o 
   1   5   1      190.54      177.43      4.13 o 
   2   5   1     1650.34     1733.56     12.83 o 
   3   5   1      145.93      160.54     10.20 o 
   4   5   1      501.28      669.87     11.41 o 
   5   5   1      706.80      805.19     11.99 o 
   6   5   1     1342.78     1360.36     23.83 o 
   7   5   1     1895.40     1852.38     20.18 o 
   8   5   1     1116.05     1134.45     15.02 o 
   9   5   1     1011.73     1110.41     27.14 o 
  10   5   1     3284.55     3525.45     49.07 o 
  11   5   1      665.16      717.10     20.69 o 
  12   5   1        0.98        1.05      5.60 o 
  13   5   1       28.06       18.14     23.76 o 
  14   5   1      297.87      299.25     21.91 o 
  15   5   1        2.02        0.45     14.91 o 
  16   5   1       51.74       50.00     40.07 o 
  17   5   1      126.67      149.92     46.81 o 
 -17   6   1      225.49      236.44     49.38 o 
 -16   6   1      193.15      160.00     40.83 o 
 -15   6   1       37.07       36.16     38.76 o 
 -14   6   1        0.65        5.53     31.23 o 
 -13   6   1       93.47       76.65     21.72 o 
 -12   6   1       41.26       29.15     15.38 o 
 -11   6   1        4.94        2.93     13.41 o 
 -10   6   1       15.54       12.47     10.41 o 
  -9   6   1       52.88       39.41     10.55 o 
  -8   6   1        0.06        4.36     11.87 o 
  -7   6   1       76.80      111.29     15.53 o 
  -6   6   1      285.35      323.72     20.84 o 
  -5   6   1       58.57       62.55      3.88 o 
  -4   6   1       27.31       14.83      4.70 o 
  -3   6   1        0.56        1.14      3.95 o 
  -2   6   1       16.37       21.99      4.61 o 
  -1   6   1       20.35       22.76      3.28 o 
   0   6   1      452.81      473.61     10.61 o 
   1   6   1      655.15      635.95      8.33 o 
   2   6   1     2469.19     2910.63     17.10 o 
   3   6   1        0.03        6.68      7.08 o 
   4   6   1      505.48      426.96     22.47 o 
   5   6   1        1.60        0.00      0.81 o 
   6   6   1      225.78      199.96      9.30 o 
   7   6   1       50.43       39.10      9.90 o 
   8   6   1        3.54       11.92     12.82 o 
   9   6   1       25.81       20.76     12.76 o 
  10   6   1       31.28       29.91     20.87 o 
  11   6   1      245.59      230.23     22.90 o 
  12   6   1      380.09      373.88     20.83 o 
  13   6   1       88.30       57.66     20.02 o 
  14   6   1      189.52      185.71     22.55 o 
  15   6   1       28.08       27.65     26.71 o 
  16   6   1       13.82       19.40     47.75 o 
  17   6   1       18.82        0.00     25.99 o 
 -17   7   1      285.93      306.88     55.70 o 
 -16   7   1      107.13       88.25     45.65 o 
 -15   7   1       23.35       33.95     40.44 o 
 -14   7   1      256.75      244.10     38.24 o 
 -13   7   1      307.83      333.89     24.64 o 
 -12   7   1      160.98      164.58     17.09 o 
 -11   7   1      159.17      139.83     16.08 o 
 -10   7   1      251.07      249.37     15.47 o 
  -9   7   1      336.91      307.58     13.96 o 
  -8   7   1      162.22      201.04     12.88 o 
  -7   7   1      189.64      201.56     17.57 o 
  -6   7   1      322.45      365.33     13.55 o 
  -5   7   1      454.15      500.44      7.27 o 
  -4   7   1     1116.97     1138.31     10.75 o 
  -3   7   1     1015.93     1034.30     11.83 o 
  -2   7   1      708.35      734.76      8.43 o 
  -1   7   1     1762.37     1855.03     43.72 o 
   0   7   1     1181.68     1233.22     19.58 o 
   1   7   1      385.89      376.70     18.39 o 
   2   7   1     2459.52     2642.07     34.20 o 
   3   7   1      206.08      180.85      7.66 o 
   4   7   1     1698.97     1788.06     51.07 o 
   5   7   1      684.01      679.46     29.83 o 
   6   7   1      573.83      496.82     26.56 o 
   7   7   1      241.94      228.67     12.33 o 
   8   7   1      407.01      379.19     14.58 o 
   9   7   1       52.56       30.60     15.84 o 
  10   7   1        5.33        9.80     16.53 o 
  11   7   1      773.63      849.73     23.71 o 
  12   7   1       93.13       77.89     21.34 o 
  13   7   1      797.88      869.25     23.45 o 
  14   7   1      100.17       94.40     25.55 o 
  15   7   1      158.52      196.79     29.86 o 
  16   7   1      137.09      143.28     51.28 o 
 -16   8   1       40.41       43.61     48.07 o 
 -15   8   1       71.29       64.60     46.07 o 
 -14   8   1        5.55        0.00     25.16 o 
 -13   8   1       48.58       45.73     27.74 o 
 -12   8   1      179.43      166.73     20.07 o 
 -11   8   1       30.06       27.77     17.43 o 
 -10   8   1      153.87      133.21     15.69 o 
  -9   8   1       76.16       60.72     16.24 o 
  -8   8   1       96.01       63.52     14.92 o 
  -7   8   1      158.88      141.05     12.61 o 
  -6   8   1        2.04        0.15      2.75 o 
  -5   8   1       59.69       53.44      6.52 o 
  -4   8   1      102.41      100.90      6.07 o 
  -3   8   1       94.67       97.90      6.81 o 
  -2   8   1      344.37      362.54     13.94 o 
  -1   8   1       85.15       59.82      9.60 o 
   0   8   1      121.40      114.55     11.13 o 
   1   8   1       88.16       61.40     17.43 o 
   2   8   1        0.86        5.67      4.32 o 
   3   8   1       21.83        6.29      8.55 o 
   4   8   1     1097.03      966.98     23.49 o 
   5   8   1      174.45       98.87     22.06 o 
   6   8   1      347.87      337.60     22.88 o 
   7   8   1       25.52       17.78     14.36 o 
   8   8   1       80.66       75.90     13.54 o 
   9   8   1       66.09       39.57     14.99 o 
  10   8   1      267.06      261.54     16.14 o 
  11   8   1       11.87        7.55     23.07 o 
  12   8   1      336.43      340.90     26.49 o 
  13   8   1        0.83        1.04      5.64 o 
  14   8   1       37.30       28.34     28.78 o 
  15   8   1        0.00        0.00     38.52 o 
 -15   9   1        4.82        3.13     70.18 o 
 -14   9   1      172.70      212.48     44.55 o 
 -13   9   1       10.11        5.83     30.33 o 
 -12   9   1       89.35       84.16     23.51 o 
 -11   9   1      431.17      461.45     27.58 o 
 -10   9   1      303.12      321.80     17.15 o 
  -9   9   1      537.58      559.09     24.95 o 
  -8   9   1       44.62       49.30     18.67 o 
  -7   9   1      971.18      966.27     44.13 o 
  -6   9   1      279.72      256.02     11.48 o 
  -5   9   1      635.41      621.09     10.00 o 
  -4   9   1      508.22      495.89      9.88 o 
  -3   9   1      384.87      424.58     13.14 o 
  -2   9   1     2958.80     3212.89     84.37 o 
  -1   9   1      686.98      658.57     14.39 o 
   0   9   1       45.11       46.20     10.27 o 
   1   9   1       37.07       28.12     11.20 o 
   2   9   1      139.75      113.19     11.71 o 
   3   9   1       10.40        6.76     16.61 o 
   4   9   1      229.35      237.45     12.68 o 
   5   9   1       57.15       53.59     18.55 o 
   6   9   1      666.61      621.97     19.58 o 
   7   9   1      846.69      809.03     21.81 o 
   8   9   1      772.16      773.01     18.92 o 
   9   9   1      482.10      506.54     17.15 o 
  10   9   1      133.47      137.90     18.77 o 
  11   9   1      804.03      860.73     22.16 o 
  12   9   1       55.34       50.04     29.85 o 
  13   9   1      196.95      219.41     32.23 o 
  14   9   1      129.14      126.66     38.98 o 
 -14  10   1       60.71       51.53     50.48 o 
 -13  10   1       87.25       70.17     35.81 o 
 -12  10   1        6.44        2.46     26.37 o 
 -11  10   1       21.05       32.18     25.03 o 
 -10  10   1        9.42        1.19      5.97 o 
  -9  10   1        4.31        0.00      3.07 o 
  -8  10   1       16.30        0.00     14.86 o 
  -7  10   1        4.70        0.00     12.18 o 
  -6  10   1      281.57      271.33     22.93 o 
  -5  10   1        5.81        2.78     15.07 o 
  -4  10   1      311.53      320.65     13.25 o 
  -3  10   1        4.25        1.41     21.60 o 
  -2  10   1        5.02        4.21     16.82 o 
  -1  10   1       81.63       55.71     12.05 o 
   0  10   1      660.25      682.40     13.67 o 
   1  10   1       15.54       12.37     11.68 o 
   2  10   1       25.01       14.12     13.74 o 
   3  10   1        2.68        0.00     55.97 o 
   4  10   1      106.70       70.79     23.68 o 
   5  10   1      149.44      113.99     21.65 o 
   6  10   1       22.47       10.10     18.37 o 
   7  10   1       54.12       35.84     20.72 o 
   8  10   1        1.26        0.00     12.54 o 
   9  10   1       84.42       74.69     20.36 o 
  10  10   1       90.85       89.85     25.55 o 
  11  10   1       27.94       27.22     26.43 o 
  12  10   1        0.77        0.00     40.74 o 
  13  10   1        0.92        1.48     32.26 o 
 -13  11   1       14.83       29.97     51.57 o 
 -12  11   1      151.31      172.78     33.54 o 
 -11  11   1      172.47      135.75     31.73 o 
 -10  11   1       39.91       41.60     28.00 o 
  -9  11   1       93.00       82.23     24.91 o 
  -8  11   1       91.01       64.05     25.95 o 
  -7  11   1      360.20      339.46     21.65 o 
  -6  11   1      129.91      142.09     25.81 o 
  -5  11   1      877.11      863.41     23.21 o 
  -4  11   1      228.88      227.86     19.36 o 
  -3  11   1       18.72        1.37     16.28 o 
  -2  11   1     1368.99     1378.50     23.11 o 
  -1  11   1      601.31      654.75     16.90 o 
   0  11   1      153.86      117.73     16.03 o 
   1  11   1     1409.58     1463.24     26.77 o 
   2  11   1      541.94      525.78     16.44 o 
   3  11   1      592.43      624.07     17.51 o 
   4  11   1      489.77      491.87     50.66 o 
   5  11   1      114.04      126.85     25.94 o 
   6  11   1      238.27      233.30     30.52 o 
   7  11   1       50.28       48.73     31.45 o 
   8  11   1      123.33      113.59     25.17 o 
   9  11   1        0.92        2.93     27.24 o 
  10  11   1      224.94      207.98     28.56 o 
  11  11   1      190.21      209.02     32.57 o 
  12  11   1      222.64      223.51     42.46 o 
 -11  12   1        5.56       23.75     38.46 o 
 -10  12   1       15.12       11.52     43.48 o 
  -9  12   1      108.21       98.42     28.95 o 
  -8  12   1        0.09        0.00     24.95 o 
  -7  12   1       15.86       14.80     25.61 o 
  -6  12   1       28.46       19.23     26.46 o 
  -5  12   1        2.52        0.00     13.01 o 
  -4  12   1      100.28      101.25     30.18 o 
  -3  12   1      497.04      448.53     28.73 o 
  -2  12   1       39.60       36.04     26.67 o 
  -1  12   1      101.97       75.98     21.63 o 
   0  12   1      368.60      387.80     18.43 o 
   1  12   1       33.40       28.99     18.50 o 
   2  12   1      128.49      119.49     19.30 o 
   3  12   1        9.94        0.00     11.15 o 
   4  12   1        4.44        0.00     13.92 o 
   5  12   1       21.01       21.14     29.43 o 
   6  12   1       81.74       67.05     30.31 o 
   7  12   1        3.30        1.39     29.82 o 
   8  12   1       20.49       13.19     27.07 o 
   9  12   1       45.09       61.12     28.28 o 
  10  12   1        6.37        0.19      9.92 o 
  11  12   1       14.85       20.20     38.12 o 
  -9  13   1      143.82      192.20     35.24 o 
  -8  13   1      111.47      105.44     33.85 o 
  -7  13   1       49.02       43.41     29.50 o 
  -6  13   1       28.16       50.19     28.24 o 
  -5  13   1       30.69       25.04     27.95 o 
  -4  13   1      370.96      426.29     32.66 o 
  -3  13   1      137.37      122.17     31.31 o 
  -2  13   1       86.36       80.85     34.19 o 
  -1  13   1      671.40      667.73     57.40 o 
   0  13   1      124.75      125.67     25.72 o 
   1  13   1     1813.24     1887.77     45.61 o 
   2  13   1      601.84      525.70     32.17 o 
   3  13   1      687.15      800.70     59.65 o 
   4  13   1      189.29      141.92     33.00 o 
   5  13   1      141.08      123.07     30.40 o 
   6  13   1       73.82       72.41     38.92 o 
   7  13   1       29.60       17.61     38.76 o 
   8  13   1       17.33       22.66     36.61 o 
   9  13   1       31.26       53.01     39.76 o 
  -7  14   1        1.59        0.00     44.00 o 
  -6  14   1       68.36       77.15     33.80 o 
  -5  14   1        0.01        0.00     16.38 o 
  -4  14   1       48.63       23.78     31.26 o 
  -3  14   1        0.00        0.00     61.12 o 
  -2  14   1       69.32       59.44     36.15 o 
  -1  14   1      164.90      164.05     39.28 o 
   0  14   1       27.80       17.98     45.76 o 
   1  14   1        4.64       13.48     55.97 o 
   2  14   1       54.13       34.02     39.18 o 
   3  14   1       32.79       43.39     41.88 o 
   4  14   1       33.03       29.72     38.39 o 
   5  14   1       20.95       13.02     41.60 o 
   6  14   1        5.51        0.00     17.79 o 
  -2  15   1      554.34      562.03     48.60 o 
  -1  15   1        1.42        6.95     56.79 o 
   0  15   1        0.98        0.00     42.08 o 
   1  15   1      104.08       98.47     62.10 o 
   2  15   1      109.00       74.77     54.75 o 
 -19   0   2      271.54      310.52     83.35 o 
 -18   0   2       27.41       40.04     67.01 o 
 -17   0   2        4.77        7.35     55.57 o 
 -16   0   2      422.04      495.19     46.17 o 
 -15   0   2      153.48      135.57     26.77 o 
 -14   0   2      276.92      262.34     51.07 o 
 -13   0   2     1188.86     1219.88     30.51 o 
 -12   0   2      605.63      569.95     20.32 o 
 -11   0   2      548.13      539.14     33.50 o 
 -10   0   2      678.89      679.98     16.40 o 
  -9   0   2      493.44      504.64     10.41 o 
  -8   0   2      836.31      939.86     18.36 o 
  -7   0   2      220.77      272.17      6.06 o 
  -6   0   2     2961.44     3264.57     32.69 o 
  -5   0   2      703.95      631.34     13.67 o 
  -4   0   2     7170.87     7730.08     45.64 o 
  -3   0   2    27833.58    28318.51    251.27 o 
  -2   0   2     7590.62     7774.73     48.24 o 
  -1   0   2      351.67      437.76      6.13 o 
   0   0   2     2690.85     2686.64     20.93 o 
   1   0   2      401.59      354.59      9.68 o 
   5   0   2    11734.40    11941.76     96.01 o 
   8   0   2      484.50      382.02     23.29 o 
   9   0   2      625.52      507.69     56.38 o 
  10   0   2       39.01       30.55     19.59 o 
  11   0   2      210.68      168.71     21.16 o 
  12   0   2       70.37       55.40     24.25 o 
  13   0   2       10.57        2.04     39.63 o 
  14   0   2       53.15       19.20     44.53 o 
  15   0   2      404.74      444.12     51.89 o 
  16   0   2      528.38      589.57     55.97 o 
  17   0   2      189.62      216.95     58.43 o 
  18   0   2      280.52      308.06     64.15 o 
 -19   1   2       32.32       41.88     57.78 o 
 -18   1   2       18.24        1.35      8.89 o 
 -17   1   2       34.07       14.75     38.43 o 
 -16   1   2       36.29       42.47     26.46 o 
 -15   1   2       48.03       32.30     23.80 o 
 -14   1   2       80.57       78.05     17.12 o 
 -13   1   2      575.90      553.12     15.16 o 
 -12   1   2      106.01       88.82     12.67 o 
 -11   1   2      108.29       90.61     10.89 o 
 -10   1   2      295.07      309.02     10.17 o 
  -9   1   2      701.15      818.11     12.70 o 
  -8   1   2      260.03      262.58      6.63 o 
  -7   1   2       17.01       10.60      4.14 o 
  -6   1   2       69.58       59.41      2.79 o 
  -5   1   2     1006.10     1035.62      9.51 o 
  -4   1   2       11.28        9.08      3.86 o 
  -3   1   2    38511.66    39383.40    526.29 o 
  -2   1   2      692.06      728.52      5.72 o 
  -1   1   2       30.56       30.69      2.75 o 
   0   1   2      551.39      567.36      8.85 o 
   1   1   2     3547.04     3855.60     25.06 o 
   2   1   2     3630.73     3789.10     36.77 o 
   3   1   2     2711.63     2707.61     36.77 o 
   4   1   2      716.88      708.87     21.65 o 
   5   1   2     1832.34     1959.92     39.22 o 
   7   1   2       57.56       31.46     15.93 o 
   8   1   2        1.04        0.02      0.41 o 
   9   1   2      266.06      221.75     11.36 o 
  10   1   2       21.08       16.32     12.74 o 
  11   1   2        3.48       10.68     20.58 o 
  12   1   2        9.46        0.00     19.08 o 
  13   1   2        0.07        0.00     15.63 o 
  14   1   2       78.85       58.14     29.45 o 
  15   1   2       30.51       23.29     36.55 o 
  16   1   2        3.06        0.00     25.16 o 
  17   1   2       11.37       15.74     56.39 o 
  18   1   2        4.12        8.38     54.60 o 
 -19   2   2       50.57       52.48     55.61 o 
 -18   2   2       54.64       44.65     42.74 o 
 -17   2   2        0.63        0.00     29.28 o 
 -16   2   2       27.70       30.06     27.87 o 
 -15   2   2      493.00      517.15     22.58 o 
 -14   2   2      227.88      214.54     20.91 o 
 -13   2   2      611.67      575.47     19.96 o 
 -12   2   2      640.75      585.90     14.36 o 
 -11   2   2      607.73      577.85     13.55 o 
 -10   2   2      463.48      420.64      7.24 o 
  -9   2   2       66.02       83.34      6.71 o 
  -8   2   2      410.04      412.33     11.85 o 
  -7   2   2        9.25       13.36      5.36 o 
  -6   2   2     9205.27     9295.32     27.54 o 
  -5   2   2      271.88      237.25      5.35 o 
  -4   2   2     1986.86     1794.88     18.63 o 
  -3   2   2    29533.89    30042.55     95.30 o 
  -2   2   2     2159.29     2210.03     11.40 o 
  -1   2   2     2694.28     2956.17     18.00 o 
   0   2   2       30.66       36.64      2.81 o 
   1   2   2        9.67        6.54      2.96 o 
   2   2   2      826.17      767.34      9.07 o 
   3   2   2      261.56      286.79      7.59 o 
   4   2   2     3719.50     3584.83     35.24 o 
   5   2   2      769.36      786.91     24.92 o 
   7   2   2      493.91      493.96     22.88 o 
   8   2   2      539.87      520.21     12.47 o 
   9   2   2      114.95      130.54     10.98 o 
  10   2   2      315.03      312.71     12.57 o 
  11   2   2      442.12      460.61     14.87 o 
  12   2   2      168.92      156.56     18.50 o 
  13   2   2      744.55      745.53     24.57 o 
  14   2   2      280.37      277.05     26.57 o 
  15   2   2      216.57      263.95     45.15 o 
  16   2   2      167.88      134.81     39.96 o 
  17   2   2       53.94       84.64     50.70 o 
 -18   3   2       65.50       67.82     71.09 o 
 -17   3   2       91.05       64.70     39.73 o 
 -16   3   2       13.40       13.55     31.01 o 
 -15   3   2      592.16      585.35     29.03 o 
 -14   3   2       15.14        5.55     26.30 o 
 -13   3   2      223.23      179.51     21.57 o 
 -12   3   2       58.25       51.51     14.15 o 
 -11   3   2       11.00       11.33      7.71 o 
 -10   3   2      155.86      155.14     10.41 o 
  -9   3   2       42.80       28.81      6.98 o 
  -8   3   2      400.97      401.31     10.60 o 
  -7   3   2      597.60      610.77     18.96 o 
  -6   3   2     1080.16     1250.84     19.19 o 
  -5   3   2       24.46       10.92      4.17 o 
  -4   3   2      349.12      395.38      6.13 o 
  -3   3   2     1284.03     1286.76     15.21 o 
  -2   3   2     1341.58     1422.38     11.50 o 
  -1   3   2     3646.94     3794.39     16.05 o 
   0   3   2        4.38        4.42      2.70 o 
   1   3   2      832.86      871.35      9.83 o 
   2   3   2      313.46      338.78      7.67 o 
   3   3   2      312.68      303.42      9.89 o 
   4   3   2       22.04       14.11      8.64 o 
   5   3   2      608.65      627.79     16.93 o 
   6   3   2       20.70       31.46     13.89 o 
   7   3   2       76.50       72.00     13.25 o 
   8   3   2      231.48      189.88     12.39 o 
   9   3   2       44.25       36.65     11.66 o 
  10   3   2        2.11        2.62      7.84 o 
  11   3   2       24.57       15.74     15.03 o 
  12   3   2       58.15       42.27     16.93 o 
  13   3   2       30.33       22.38     19.25 o 
  14   3   2        0.39        0.00     18.11 o 
  15   3   2        5.22        0.00     14.34 o 
  16   3   2       19.82       14.91     42.03 o 
  17   3   2       65.64       63.91     51.56 o 
 -18   4   2       55.77       90.21     46.77 o 
 -17   4   2        1.39        6.99     38.97 o 
 -16   4   2      418.84      488.02     34.12 o 
 -15   4   2      305.97      301.09     30.88 o 
 -14   4   2        1.16        0.00     25.13 o 
 -13   4   2      100.75       89.36     24.60 o 
 -12   4   2       28.23       24.94     15.84 o 
 -11   4   2      869.27      932.33     15.73 o 
 -10   4   2      171.48      171.03     15.74 o 
  -9   4   2      141.40      133.20     10.40 o 
  -8   4   2     1037.89     1161.11     18.93 o 
  -7   4   2     1449.19     1458.34     23.73 o 
  -6   4   2     1905.37     1983.49     15.65 o 
  -5   4   2      663.36      640.86     12.30 o 
  -4   4   2     4036.57     4060.58     32.79 o 
  -3   4   2     4754.12     4713.94     27.83 o 
  -2   4   2     1670.47     1836.08     16.35 o 
  -1   4   2     3995.44     4029.14     19.28 o 
   0   4   2     3195.67     3327.18     14.96 o 
   1   4   2       99.50      142.97      4.02 o 
   2   4   2      952.47     1219.18     23.70 o 
   5   4   2       77.55       77.22     14.30 o 
   6   4   2     1915.66     2155.63     46.58 o 
   7   4   2     1912.12     2093.66     34.77 o 
   8   4   2     1511.67     1619.78     26.72 o 
   9   4   2     3179.23     3433.09     39.82 o 
  10   4   2      455.90      415.13     16.79 o 
  11   4   2       87.72       75.26     15.66 o 
  12   4   2      589.91      577.26     18.22 o 
  13   4   2      221.14      204.50     20.06 o 
  14   4   2      136.27      126.86     22.35 o 
  15   4   2       46.47       55.62     30.91 o 
  16   4   2      197.10      152.04     37.44 o 
  17   4   2      237.00      297.04     49.18 o 
 -18   5   2       74.02      106.23     53.09 o 
 -17   5   2        1.79        4.60     46.03 o 
 -16   5   2       61.38       44.07     40.13 o 
 -15   5   2        4.28        0.00     11.52 o 
 -14   5   2       23.02       14.06     28.45 o 
 -13   5   2       68.41       69.72     26.98 o 
 -12   5   2        0.01        0.00      9.99 o 
 -11   5   2      274.25      276.84     15.98 o 
 -10   5   2       30.53       22.21     10.01 o 
  -9   5   2        2.00        0.09      5.02 o 
  -8   5   2        5.54        7.98     10.60 o 
  -7   5   2       77.91       81.66      8.45 o 
  -6   5   2      219.25      230.04     13.92 o 
  -5   5   2        0.22        2.62      7.54 o 
  -4   5   2        0.53        4.55      6.81 o 
  -3   5   2        0.58        9.72      7.08 o 
  -2   5   2        8.25        4.93      5.34 o 
  -1   5   2       17.98       24.08      5.14 o 
   0   5   2      231.91      224.71      4.50 o 
   1   5   2     2877.00     3182.76     20.69 o 
   2   5   2      848.40      748.50     22.88 o 
   4   5   2       21.76       33.91     10.58 o 
   5   5   2      132.29      118.43     10.39 o 
   6   5   2      159.00      167.74     14.12 o 
   7   5   2      725.03      765.66     22.39 o 
   8   5   2       10.71       14.34     16.57 o 
   9   5   2     1658.81     1630.13     28.49 o 
  10   5   2      136.54      119.88     17.76 o 
  11   5   2        0.79        0.00      4.40 o 
  12   5   2       43.56       46.22     20.21 o 
  13   5   2      182.34      175.75     21.24 o 
  14   5   2       91.25       78.39     22.58 o 
  15   5   2        6.61        3.18     16.88 o 
  16   5   2        1.17        0.00     26.38 o 
  17   5   2        6.53        9.71     42.19 o 
 -17   6   2        4.24        0.09     12.45 o 
 -16   6   2      821.82      867.71     40.84 o 
 -15   6   2      440.94      491.39     37.46 o 
 -14   6   2      208.18      180.46     29.55 o 
 -13   6   2      437.70      402.99     30.43 o 
 -12   6   2      206.78      194.59     15.02 o 
 -11   6   2      357.33      371.81     17.82 o 
 -10   6   2       27.87       23.69     11.29 o 
  -9   6   2        1.49        0.56      7.22 o 
  -8   6   2        1.21        0.00     12.67 o 
  -7   6   2      789.47      825.95     23.39 o 
  -6   6   2      274.10      240.75      9.78 o 
  -5   6   2      208.18      198.51      5.74 o 
  -4   6   2     1762.80     1792.85     19.78 o 
  -3   6   2     1144.10     1194.28     43.31 o 
  -2   6   2     1900.08     1996.98     20.35 o 
  -1   6   2      553.24      578.42      6.88 o 
   0   6   2     3801.88     3971.35     17.89 o 
   1   6   2      882.39      926.90     11.75 o 
   2   6   2      196.33      138.10     13.89 o 
   3   6   2     2577.97     2721.91     25.74 o 
   4   6   2     1102.96     1179.14     36.36 o 
   5   6   2      826.73      809.49     21.80 o 
   6   6   2      522.10      538.20     17.21 o 
   7   6   2      365.74      379.57     16.90 o 
   8   6   2       30.46       19.06     16.58 o 
   9   6   2     1504.23     1584.09     79.26 o 
  10   6   2       21.94       22.18     23.35 o 
  11   6   2       11.67       10.43     23.56 o 
  12   6   2      831.27      879.55     25.73 o 
  13   6   2      152.76      143.52     25.79 o 
  14   6   2      152.08      161.42     27.79 o 
  15   6   2      126.75      116.38     33.79 o 
  16   6   2      137.23      165.97     34.60 o 
 -17   7   2        0.15        0.00     41.87 o 
 -16   7   2        6.63        3.05     65.44 o 
 -15   7   2      126.65      126.74     40.71 o 
 -14   7   2        0.08        0.00     34.53 o 
 -13   7   2        1.55        4.89     29.03 o 
 -12   7   2       28.03       17.54     17.72 o 
 -11   7   2       21.23       21.55     16.20 o 
 -10   7   2        0.28        0.21     12.13 o 
  -9   7   2       10.43        6.29     13.99 o 
  -8   7   2      146.23      113.60     19.60 o 
  -7   7   2      102.81       95.28     13.98 o 
  -6   7   2        1.24        0.00     10.58 o 
  -5   7   2       20.11       23.14      6.54 o 
  -4   7   2        0.20        0.99      5.53 o 
  -3   7   2      103.97       79.50      7.80 o 
  -2   7   2       87.81       73.57      4.01 o 
  -1   7   2      910.95      874.99      8.54 o 
   0   7   2     1823.06     1928.45     21.37 o 
   1   7   2       61.82       47.69      8.67 o 
   2   7   2      647.74      623.61     16.32 o 
   3   7   2     1057.43     1273.46     25.23 o 
   4   7   2      407.77      420.36     13.12 o 
   5   7   2      330.43      324.24     15.89 o 
   6   7   2      524.02      522.50     19.64 o 
   7   7   2       56.27       28.71     14.04 o 
   8   7   2      610.10      512.98     21.52 o 
   9   7   2     1760.50     1889.40     39.87 o 
  10   7   2      100.64       96.52     21.75 o 
  11   7   2       22.10       21.70     26.38 o 
  12   7   2       59.30       32.46     27.96 o 
  13   7   2        6.35       13.96     29.04 o 
  14   7   2        8.89        3.77     22.54 o 
  15   7   2        1.15        0.00      5.43 o 
 -16   8   2        5.26        2.02     28.28 o 
 -15   8   2      204.68      218.52     30.04 o 
 -14   8   2      210.22      225.55     28.45 o 
 -13   8   2      175.94      178.53     24.06 o 
 -12   8   2      675.67      706.66     16.60 o 
 -11   8   2      262.63      291.39     15.38 o 
 -10   8   2      283.58      303.92     14.63 o 
  -9   8   2      369.17      384.87     18.75 o 
  -8   8   2        9.41        0.93      4.21 o 
  -7   8   2      146.72      130.85     13.02 o 
  -6   8   2      178.39      191.70     10.76 o 
  -5   8   2      142.07      116.22      7.45 o 
  -4   8   2      648.31      617.90      9.78 o 
  -3   8   2     1480.31     1438.31     16.48 o 
  -2   8   2     2168.46     2241.66     17.47 o 
  -1   8   2      199.39      183.62      8.95 o 
   0   8   2     1546.23     1572.57     15.63 o 
   1   8   2     1644.70     1780.62     40.72 o 
   2   8   2      793.85      887.62     33.71 o 
   3   8   2      150.42      115.22     20.43 o 
   4   8   2      168.19      154.85     19.61 o 
   5   8   2      338.37      317.87     22.88 o 
   6   8   2       26.09       19.43     17.08 o 
   7   8   2       93.10       67.48     17.29 o 
   8   8   2      110.96      131.01     16.05 o 
   9   8   2      425.67      469.16     24.69 o 
  10   8   2      114.33      126.91     26.14 o 
  11   8   2     1127.64     1260.09     43.31 o 
  12   8   2      239.19      261.31     36.16 o 
  13   8   2      106.15       88.66     40.11 o 
  14   8   2      117.55      124.89     27.72 o 
  15   8   2      105.09       61.90     35.28 o 
 -15   9   2       49.26       42.21     46.72 o 
 -14   9   2       16.42        6.33     45.21 o 
 -13   9   2       91.79       70.96     34.65 o 
 -12   9   2        0.36        0.82     23.85 o 
 -11   9   2       57.27       46.67     19.51 o 
 -10   9   2      356.00      345.32     17.73 o 
  -9   9   2       34.29       19.13     19.21 o 
  -8   9   2       73.76       52.34     22.37 o 
  -7   9   2      135.95      125.44     17.57 o 
  -6   9   2      738.49      759.58     16.54 o 
  -5   9   2      252.34      251.63     13.17 o 
  -4   9   2       47.03       24.33      9.64 o 
  -3   9   2       88.45       83.30     12.47 o 
  -2   9   2        5.24        8.75     12.38 o 
  -1   9   2     2727.64     2840.84     28.96 o 
   0   9   2        5.74        4.41      8.99 o 
   1   9   2      233.53      178.41     14.86 o 
   2   9   2       83.14       51.45     14.32 o 
   3   9   2       25.55       17.98     29.01 o 
   4   9   2       16.17       14.30     25.33 o 
   5   9   2        1.28        0.41      6.13 o 
   6   9   2      193.11      157.48     18.65 o 
   7   9   2        4.16        0.00     12.51 o 
   8   9   2        0.64        3.16     19.18 o 
   9   9   2      254.34      189.32     28.72 o 
  10   9   2       23.53       12.50     26.87 o 
  11   9   2      245.29      248.46     33.54 o 
  12   9   2      139.81      145.21     31.62 o 
  13   9   2       45.05       67.94     33.43 o 
  14   9   2       30.99       41.33     34.33 o 
 -14  10   2       29.13       31.08     51.88 o 
 -13  10   2        8.54       13.32     43.29 o 
 -12  10   2      194.27      205.17     28.63 o 
 -11  10   2       79.81       74.32     23.19 o 
 -10  10   2       29.13       30.46     23.52 o 
  -9  10   2      874.29      952.38     31.51 o 
  -8  10   2      378.58      382.34     23.48 o 
  -7  10   2     1881.65     2013.77     34.54 o 
  -6  10   2      184.62      174.57     18.67 o 
  -5  10   2      454.83      463.50     25.00 o 
  -4  10   2     1254.60     1313.44     27.63 o 
  -3  10   2      165.15      145.70     17.06 o 
  -2  10   2        7.85        6.32     20.94 o 
  -1  10   2      422.17      375.83     14.10 o 
   0  10   2      500.30      514.45     15.61 o 
   1  10   2      214.94      206.04     14.38 o 
   2  10   2      148.42      141.90     14.30 o 
   3  10   2      581.14      605.33     18.57 o 
   4  10   2      484.81      502.14     31.87 o 
   5  10   2     1451.94     1431.23     52.71 o 
   6  10   2      441.62      413.08     31.66 o 
   7  10   2       44.25       57.14     22.55 o 
   8  10   2      234.26      228.36     23.28 o 
   9  10   2      399.93      422.32     19.48 o 
  10  10   2       62.05       61.60     28.06 o 
  11  10   2       40.12       53.73     30.20 o 
  12  10   2      581.04      645.48     35.64 o 
  13  10   2       46.16       68.79     44.48 o 
 -13  11   2       15.97       18.39     77.22 o 
 -12  11   2       54.26       50.15     45.78 o 
 -11  11   2       63.51       86.29     33.72 o 
 -10  11   2      116.18       84.82     38.92 o 
  -9  11   2       18.92        4.65     29.56 o 
  -8  11   2        5.86        0.00      5.11 o 
  -7  11   2        3.46       11.12     24.60 o 
  -6  11   2       85.02       71.72     22.63 o 
  -5  11   2      403.43      381.61     20.68 o 
  -4  11   2       68.56       62.08     21.85 o 
  -3  11   2      301.65      283.43     20.49 o 
  -2  11   2        0.82        0.00     17.59 o 
  -1  11   2       16.00       19.61     17.39 o 
   0  11   2        5.53        6.22     16.47 o 
   1  11   2        2.92        0.00      3.62 o 
   2  11   2        5.30        4.99      9.14 o 
   3  11   2       17.82       17.40     22.14 o 
   4  11   2       82.51       64.34     24.69 o 
   5  11   2        0.36        0.00     13.45 o 
   6  11   2      112.03       89.38     29.63 o 
   7  11   2       85.50       68.74     21.71 o 
   8  11   2        7.67       11.09     22.50 o 
   9  11   2       26.05       33.62     28.77 o 
  10  11   2       35.69       34.74     34.35 o 
  11  11   2       27.43       21.26     45.39 o 
  12  11   2       16.67       46.54     52.85 o 
 -11  12   2      152.19      158.28     42.60 o 
 -10  12   2      327.00      343.93     40.24 o 
  -9  12   2      355.04      355.57     30.23 o 
  -8  12   2      160.57      171.19     34.55 o 
  -7  12   2      144.94      123.90     32.49 o 
  -6  12   2       32.61       20.94     26.18 o 
  -5  12   2       64.12       42.61     26.38 o 
  -4  12   2        8.62        6.01     19.78 o 
  -3  12   2       27.94       25.86     25.47 o 
  -2  12   2       71.63       55.90     27.66 o 
  -1  12   2      724.40      743.33     22.11 o 
   0  12   2      743.27      821.53     23.35 o 
   1  12   2      990.74     1079.10     26.54 o 
   2  12   2      984.47     1076.07     23.99 o 
   3  12   2      662.53      704.17     31.35 o 
   4  12   2       57.47       40.22     26.91 o 
   5  12   2      232.58      255.90     30.85 o 
   6  12   2      178.75      174.54     33.35 o 
   7  12   2       18.87       14.61     26.35 o 
   8  12   2      339.44      327.51     26.82 o 
   9  12   2       21.81       23.05     30.86 o 
  10  12   2       55.19       96.49     47.58 o 
  -9  13   2        2.32        0.00     35.30 o 
  -8  13   2       18.31       14.49     32.14 o 
  -7  13   2        6.11       15.80     37.21 o 
  -6  13   2       39.30       30.20     34.52 o 
  -5  13   2       59.06       53.63     38.18 o 
  -4  13   2       36.11       46.60     34.32 o 
  -3  13   2       23.88       22.25     33.45 o 
  -2  13   2       88.38       53.59     34.19 o 
  -1  13   2       12.15        0.00     28.66 o 
   0  13   2        3.54        5.50     28.18 o 
   1  13   2       33.18       18.49     29.10 o 
   2  13   2        0.41        0.00     24.30 o 
   3  13   2       18.76        9.74     38.92 o 
   4  13   2       75.42       53.52     31.33 o 
   5  13   2       18.97       21.64     32.15 o 
   6  13   2        1.57        0.76     30.22 o 
   7  13   2       23.46       21.58     32.77 o 
   8  13   2       12.58        2.41      7.63 o 
  -7  14   2      322.44      390.56     39.07 o 
  -6  14   2      147.28      160.85     41.45 o 
  -5  14   2       55.62       57.52     44.52 o 
  -4  14   2        3.34        8.48     40.95 o 
  -3  14   2        5.14        0.00     47.53 o 
  -2  14   2       87.14       84.36     39.09 o 
  -1  14   2      105.32      102.16     38.57 o 
   0  14   2      212.03      243.92     53.11 o 
   1  14   2      400.82      381.61     60.06 o 
   2  14   2       87.20       83.80     40.37 o 
   3  14   2      427.34      400.18     43.61 o 
   4  14   2      172.12      156.00     45.93 o 
   5  14   2      221.91      227.59     43.51 o 
 -19   1   3       39.28       23.29     79.67 o 
 -18   1   3        1.43        0.00     44.74 o 
 -17   1   3        0.88        8.40     52.12 o 
 -16   1   3     1275.30     1396.23     43.47 o 
 -15   1   3       47.21       44.25     24.71 o 
 -14   1   3     1502.20     1593.31     32.17 o 
 -13   1   3      467.50      482.83     15.01 o 
 -12   1   3       59.43       48.71     13.61 o 
 -11   1   3      433.64      405.95     14.21 o 
 -10   1   3       67.52       43.36      5.03 o 
  -9   1   3     1053.43      997.28     15.31 o 
  -8   1   3       82.24       53.80      6.04 o 
  -7   1   3      907.89      913.45     15.67 o 
  -6   1   3     2263.49     2420.47     28.33 o 
  -5   1   3     6172.17     6624.72     39.30 o 
  -4   1   3       44.64       29.97      4.56 o 
  -3   1   3        2.19        3.53      4.41 o 
  -2   1   3      529.27      474.79      8.14 o 
  -1   1   3     1106.75     1073.45     11.73 o 
   0   1   3      132.65      130.01      5.91 o 
   1   1   3     2666.08     2690.45     40.04 o 
   2   1   3     1266.94     1314.79     29.83 o 
   3   1   3     3453.06     3578.93     78.45 o 
   4   1   3    10597.14    11827.76     90.29 o 
   5   1   3      133.00       77.63     14.71 o 
   7   1   3     1107.27     1074.07     34.56 o 
   8   1   3      314.32      245.94     11.25 o 
   9   1   3      102.91       70.91     13.05 o 
  10   1   3      179.31      134.92     14.21 o 
  11   1   3      398.92      396.94     16.02 o 
  12   1   3        3.29        0.00     14.38 o 
  13   1   3      282.78      282.98     21.38 o 
  14   1   3      197.14      170.40     26.59 o 
  15   1   3      172.27      153.14     27.73 o 
  16   1   3      117.97      128.34     42.93 o 
  17   1   3       57.28       54.81     50.12 o 
 -18   2   3       76.46      124.21     68.23 o 
 -17   2   3        1.40        0.00     58.43 o 
 -16   2   3       13.58        7.13     32.17 o 
 -15   2   3       89.96       74.72     30.31 o 
 -14   2   3      249.87      236.31     25.13 o 
 -13   2   3       11.84       12.18     21.75 o 
 -12   2   3      195.89      176.02     13.85 o 
 -11   2   3       62.95       42.58     13.67 o 
 -10   2   3      109.71       85.72      7.57 o 
  -9   2   3      344.18      320.60      7.96 o 
  -8   2   3      727.38      754.39      7.92 o 
  -7   2   3       29.40       18.65      4.48 o 
  -6   2   3      372.93      388.91      8.60 o 
  -5   2   3     2734.71     2920.51     26.96 o 
  -4   2   3     2237.53     2382.84     17.98 o 
  -3   2   3     1401.56     1346.77     12.29 o 
  -2   2   3        0.07        2.33      4.00 o 
  -1   2   3      100.17       95.88      4.57 o 
   0   2   3       84.10       70.43      5.29 o 
   1   2   3       75.94       72.35      3.91 o 
   2   2   3      549.18      631.64     11.26 o 
   3   2   3      837.77      979.03     18.79 o 
   4   2   3     1490.98     1480.93     32.48 o 
   5   2   3      571.93      587.24     16.98 o 
   6   2   3        3.77        6.13     19.20 o 
   7   2   3        2.41        0.00      6.75 o 
   8   2   3      266.62      223.08     11.58 o 
   9   2   3        1.94        0.00      4.79 o 
  10   2   3        0.54        0.00      1.11 o 
  11   2   3        6.67        7.17     16.36 o 
  12   2   3      147.01      107.18     21.84 o 
  13   2   3      232.27      177.82     25.39 o 
  14   2   3       89.78       65.84     25.66 o 
  15   2   3       33.42       20.72     31.07 o 
  16   2   3        2.29        0.25     20.13 o 
  17   2   3        0.28        0.00     31.87 o 
 -18   3   3        0.81        0.00     76.40 o 
 -17   3   3      592.16      574.48     38.14 o 
 -16   3   3      135.07      156.52     36.23 o 
 -15   3   3       26.96       27.36     30.22 o 
 -14   3   3      197.95      198.11     26.42 o 
 -13   3   3      468.73      486.99     23.68 o 
 -12   3   3       36.92       30.53     22.48 o 
 -11   3   3      168.35      168.93     10.54 o 
 -10   3   3       16.40       21.31      9.27 o 
  -9   3   3      136.06      133.72      9.31 o 
  -8   3   3     1166.50     1270.25     12.53 o 
  -7   3   3      547.53      536.52     10.67 o 
  -6   3   3     2370.92     2507.55     21.22 o 
  -5   3   3     1998.13     2021.07     21.64 o 
  -4   3   3    13330.17    13685.66     52.83 o 
  -3   3   3     3890.36     3885.89     22.31 o 
  -2   3   3      472.91      424.03      8.74 o 
  -1   3   3     3214.96     3370.59     32.88 o 
   0   3   3      906.37      993.14      9.21 o 
   1   3   3      176.25      215.41      5.13 o 
   2   3   3       32.39       25.35      6.33 o 
   3   3   3      257.13      211.00     12.26 o 
   4   3   3      638.32      540.28     27.37 o 
   5   3   3       57.02       26.63      9.71 o 
   6   3   3     1066.46     1001.04     22.72 o 
   7   3   3      810.77      793.74     19.23 o 
   8   3   3      443.52      432.79     15.27 o 
   9   3   3      555.30      507.29     14.93 o 
  10   3   3      316.85      296.19     14.86 o 
  11   3   3     1468.36     1496.02     26.80 o 
  12   3   3      323.25      328.23     16.50 o 
  13   3   3      756.49      764.43     25.70 o 
  14   3   3      267.37      273.21     27.42 o 
  15   3   3       60.68       79.60     33.87 o 
  16   3   3       30.67       13.66     36.49 o 
  17   3   3        8.63       17.09     48.32 o 
 -18   4   3       16.84       25.88     37.23 o 
 -17   4   3      180.46      166.63     30.93 o 
 -16   4   3        3.66        0.00     37.10 o 
 -15   4   3       50.01       34.32     30.13 o 
 -14   4   3       14.79        8.75     29.72 o 
 -13   4   3      285.78      233.82     18.95 o 
 -12   4   3        1.08        0.05     15.17 o 
 -11   4   3      251.18      242.34     10.75 o 
 -10   4   3       26.93       22.56     10.22 o 
  -9   4   3        5.01        0.68      3.03 o 
  -8   4   3      510.50      474.89      9.12 o 
  -7   4   3       47.80       19.89      7.59 o 
  -6   4   3       12.18       20.76      6.68 o 
  -5   4   3     2778.70     2790.06     22.81 o 
  -4   4   3     1766.49     1928.97     25.92 o 
  -3   4   3        1.61        2.81      5.92 o 
  -2   4   3        6.60        8.88      3.51 o 
  -1   4   3      384.04      372.24      5.81 o 
   0   4   3       88.14       81.66      3.53 o 
   1   4   3       45.19       41.82      5.55 o 
   2   4   3      278.09      305.25      9.16 o 
   3   4   3      549.99      701.93     24.51 o 
   4   4   3       93.22      102.16     10.40 o 
   5   4   3       42.15       53.33     11.41 o 
   6   4   3      104.23       58.03     12.75 o 
   7   4   3       68.66       54.80     18.19 o 
   8   4   3      396.46      358.65     14.65 o 
   9   4   3      696.90      679.19     19.74 o 
  10   4   3       73.38       67.20     18.24 o 
  11   4   3       13.40        6.89     18.78 o 
  12   4   3       27.64       27.93     19.62 o 
  13   4   3        0.26        0.88     16.71 o 
  14   4   3        4.29        9.49     18.80 o 
  15   4   3       20.59       14.94     32.04 o 
  16   4   3        0.01        0.00     30.40 o 
 -17   5   3      203.43      215.44     34.02 o 
 -16   5   3        0.73        3.29     19.99 o 
 -15   5   3       73.94       83.11     25.74 o 
 -14   5   3      260.96      243.00     22.67 o 
 -13   5   3      683.67      694.49     27.25 o 
 -12   5   3      358.26      340.37     21.11 o 
 -11   5   3     1045.33     1131.21     21.80 o 
 -10   5   3      207.77      211.64     11.69 o 
  -9   5   3      940.66     1005.75     19.53 o 
  -8   5   3      399.10      403.85     12.32 o 
  -7   5   3       36.64       31.12      6.38 o 
  -6   5   3       35.07       37.85      6.15 o 
  -5   5   3       57.27       50.04      8.74 o 
  -4   5   3     2247.00     2364.50     27.81 o 
  -3   5   3       36.59       40.42     11.83 o 
  -2   5   3     3886.85     4071.59     24.81 o 
  -1   5   3     1922.69     1970.20     27.91 o 
   0   5   3      225.02      173.17      6.32 o 
   1   5   3     2842.28     3080.57     19.50 o 
   2   5   3     1879.81     2024.48     32.28 o 
   3   5   3     3247.19     3292.69     24.11 o 
   5   5   3      779.70      753.82     30.23 o 
   6   5   3      113.28       89.59     15.24 o 
   7   5   3     2822.54     2907.94     35.92 o 
   8   5   3      240.55      226.43     13.43 o 
   9   5   3      906.48      941.45     23.76 o 
  10   5   3      984.84      978.21     24.91 o 
  11   5   3      172.30      182.89     21.64 o 
  12   5   3      100.93       93.72     19.84 o 
  13   5   3      431.64      449.07     20.71 o 
  14   5   3      525.46      579.79     24.08 o 
  15   5   3      176.32      204.96     28.84 o 
  16   5   3      364.07      455.52     45.04 o 
 -17   6   3       25.31       22.29     35.08 o 
 -16   6   3       25.59       17.21     29.90 o 
 -15   6   3       50.94       56.96     27.66 o 
 -14   6   3        0.16        0.00     19.87 o 
 -13   6   3       15.65        7.67     21.99 o 
 -12   6   3        3.53        4.16     21.00 o 
 -11   6   3      373.00      345.92     13.40 o 
 -10   6   3       65.31       50.08     13.18 o 
  -9   6   3       45.56       29.77     13.57 o 
  -8   6   3      396.21      416.86     15.51 o 
  -7   6   3      103.97       97.65      5.90 o 
  -6   6   3        0.66        1.83      6.93 o 
  -5   6   3        4.16        0.94     10.65 o 
  -4   6   3       38.38       46.06     10.36 o 
  -3   6   3      749.72      778.94     20.27 o 
  -2   6   3       82.43       64.53      6.36 o 
  -1   6   3       45.01       39.81      8.54 o 
   0   6   3      348.32      321.61     10.62 o 
   1   6   3     1409.74     1462.92     23.44 o 
   2   6   3       10.07        8.17     18.39 o 
   3   6   3       13.73       11.44     19.20 o 
   4   6   3      229.39      202.86     16.14 o 
   5   6   3       58.73       34.32     20.02 o 
   6   6   3      278.73      257.81     24.51 o 
   7   6   3     1676.86     1621.02     35.50 o 
   8   6   3      109.17       77.94     18.43 o 
   9   6   3      764.28      735.73     26.54 o 
  10   6   3     1577.28     1639.48     39.76 o 
  11   6   3       99.68       93.90     28.72 o 
  12   6   3        2.40        0.17     13.22 o 
  13   6   3      104.85      101.96     29.20 o 
  14   6   3        2.81        2.42     35.17 o 
  15   6   3       11.37        5.17     11.11 o 
 -16   7   3      151.44      172.66     32.49 o 
 -15   7   3      303.43      318.89     29.45 o 
 -14   7   3      398.82      405.72     26.26 o 
 -13   7   3      304.45      331.69     22.73 o 
 -12   7   3      695.35      730.63     20.84 o 
 -11   7   3       13.92       13.18     15.37 o 
 -10   7   3       46.37       27.85     17.57 o 
  -9   7   3       59.87       56.58     14.64 o 
  -8   7   3      369.64      384.88     10.53 o 
  -7   7   3       25.29       20.52     10.81 o 
  -6   7   3      264.59      286.80     12.23 o 
  -5   7   3      736.89      807.25     14.24 o 
  -4   7   3      695.57      707.83     12.97 o 
  -3   7   3      666.94      690.26     13.42 o 
  -2   7   3      109.24       97.61      9.25 o 
  -1   7   3     2636.76     2801.53     23.17 o 
   0   7   3      349.03      335.13      8.77 o 
   1   7   3     1424.72     1426.59     36.77 o 
   2   7   3     1058.15     1103.15     38.00 o 
   3   7   3      957.64      923.64     24.96 o 
   4   7   3      536.25      484.98     27.78 o 
   5   7   3      607.37      572.41     30.23 o 
   6   7   3      109.60       81.71     24.51 o 
   7   7   3      116.99       81.49     21.45 o 
   8   7   3      746.28      776.51     27.29 o 
   9   7   3       27.65       37.35     23.61 o 
  10   7   3      238.96      249.19     24.77 o 
  11   7   3      249.51      232.07     29.89 o 
  12   7   3      196.45      247.55     33.16 o 
  13   7   3       71.90       68.49     32.10 o 
  14   7   3       69.43       99.75     37.50 o 
  15   7   3       45.81       54.17     42.93 o 
 -16   8   3        0.00        0.00     24.60 o 
 -15   8   3        0.08        0.45     11.61 o 
 -14   8   3        0.00       11.10     29.66 o 
 -13   8   3        2.51        5.19     25.18 o 
 -12   8   3       25.62       24.29     23.77 o 
 -11   8   3      282.45      257.81     18.00 o 
 -10   8   3       20.94       14.31     15.30 o 
  -9   8   3        7.88        2.59      6.00 o 
  -8   8   3       12.45        8.89     12.50 o 
  -7   8   3      163.39      153.72     14.94 o 
  -6   8   3       27.16       14.86     12.75 o 
  -5   8   3     1048.80      978.43     24.57 o 
  -4   8   3      107.67       95.88     10.80 o 
  -3   8   3      158.91      151.34     11.04 o 
  -2   8   3        0.73        0.00      7.99 o 
  -1   8   3     1542.52     1673.37     18.16 o 
   0   8   3       25.25       19.86     14.49 o 
   1   8   3      155.35      130.21     13.75 o 
   2   8   3      243.30      232.13     14.67 o 
   3   8   3        6.31        6.54     23.29 o 
   4   8   3        1.33        0.00     17.22 o 
   5   8   3      192.64      177.73     31.05 o 
   6   8   3       14.32        0.00     29.01 o 
   7   8   3      150.80      121.35     20.80 o 
   8   8   3       11.45       12.85     22.47 o 
   9   8   3       23.74       12.26     26.72 o 
  10   8   3      128.65      111.99     31.76 o 
  11   8   3       75.80       78.64     34.50 o 
  12   8   3        0.28        0.00     29.78 o 
  13   8   3       48.44       24.30     40.01 o 
  14   8   3       43.73       47.61     37.87 o 
 -15   9   3       26.35       25.74     75.59 o 
 -14   9   3       42.07       15.12     61.69 o 
 -13   9   3       27.42       52.71     46.58 o 
 -12   9   3       35.61       35.36     31.93 o 
 -11   9   3       48.75       53.09     26.72 o 
 -10   9   3      427.18      510.42     21.05 o 
  -9   9   3      358.32      373.59     17.29 o 
  -8   9   3      560.50      614.60     21.58 o 
  -7   9   3      639.47      677.46     22.16 o 
  -6   9   3      570.34      594.07     19.68 o 
  -5   9   3     1935.43     1998.01     26.48 o 
  -4   9   3      125.54      117.27     14.14 o 
  -3   9   3       11.22        5.75     13.90 o 
  -2   9   3      644.32      643.14     14.27 o 
  -1   9   3      601.84      582.98     18.78 o 
   0   9   3      124.66      110.62     17.11 o 
   1   9   3      338.93      336.63     16.23 o 
   2   9   3      263.98      256.53     16.97 o 
   3   9   3      284.32      221.45     30.23 o 
   4   9   3      193.64      150.93     18.74 o 
   5   9   3      257.85      236.15     23.48 o 
   6   9   3       30.99       22.88     34.73 o 
   7   9   3      248.38      237.95     24.48 o 
   8   9   3      816.29      869.08     30.33 o 
   9   9   3      221.28      256.24     28.25 o 
  10   9   3      359.46      399.78     30.19 o 
  11   9   3      175.33      176.62     35.64 o 
  12   9   3      122.47      156.46     39.55 o 
  13   9   3        7.08       19.70     48.57 o 
 -14  10   3       62.79       68.64     61.69 o 
 -13  10   3        4.52        0.00     34.73 o 
 -12  10   3      153.62      116.85     52.71 o 
 -11  10   3       38.66       35.95     47.80 o 
 -10  10   3       51.25       45.76     55.16 o 
  -9  10   3        2.75        0.00     11.72 o 
  -8  10   3       27.07       17.14     21.76 o 
  -7  10   3       52.03       46.52     20.92 o 
  -6  10   3        2.49        0.47     11.76 o 
  -5  10   3        1.46        0.00     12.67 o 
  -4  10   3       12.72        6.09     18.99 o 
  -3  10   3      422.45      437.92     43.92 o 
  -2  10   3      693.38      659.60     20.90 o 
  -1  10   3        0.04        0.00     19.57 o 
   0  10   3      163.60      160.98     20.19 o 
   1  10   3       17.84       13.14     19.70 o 
   2  10   3       52.75       37.79     20.34 o 
   3  10   3       11.73       12.81     25.37 o 
   4  10   3      373.44      353.42     29.83 o 
   5  10   3       13.63        6.38     26.46 o 
   6  10   3      489.72      451.83     28.03 o 
   7  10   3       26.47       17.68     29.55 o 
   8  10   3       11.27        3.11     24.33 o 
   9  10   3       76.16       71.58     36.37 o 
  10  10   3        6.14        8.43     53.80 o 
  11  10   3       63.72       78.08     43.13 o 
  12  10   3        0.74        0.00     27.35 o 
 -12  11   3        6.44        6.54     54.75 o 
 -11  11   3      125.32       93.97     60.47 o 
 -10  11   3      193.93      220.63     61.29 o 
  -9  11   3      145.15      163.94     33.50 o 
  -8  11   3      746.66      800.49     25.53 o 
  -7  11   3      218.11      258.92     24.40 o 
  -6  11   3      251.52      241.60     24.53 o 
  -5  11   3     1367.17     1416.19     31.46 o 
  -4  11   3       80.65       54.32     20.99 o 
  -3  11   3       47.39       28.72     22.12 o 
  -2  11   3      744.71      680.62     20.61 o 
  -1  11   3        5.38        2.56      4.77 o 
   0  11   3      109.65      108.64     22.68 o 
   1  11   3       84.77       68.11     23.06 o 
   2  11   3      136.98      128.15     22.46 o 
   3  11   3      433.07      392.44     29.73 o 
   4  11   3      479.16      450.80     31.79 o 
   5  11   3      226.79      256.53     28.39 o 
   6  11   3      176.86      161.00     31.31 o 
   7  11   3      599.53      601.39     33.58 o 
   8  11   3      176.73      177.15     35.67 o 
   9  11   3       95.02      118.66     38.80 o 
  10  11   3      133.55      151.50     40.42 o 
  11  11   3      179.81      217.34     46.33 o 
 -11  12   3        0.02        0.00     71.74 o 
 -10  12   3       24.27       12.67     58.83 o 
  -9  12   3        0.09        5.96     40.04 o 
  -8  12   3       75.48       59.77     31.94 o 
  -7  12   3       56.34       55.13     30.15 o 
  -6  12   3       11.20        0.00     31.81 o 
  -5  12   3      132.17      105.79     27.99 o 
  -4  12   3       15.44       12.10     25.99 o 
  -3  12   3       14.95        5.68     26.05 o 
  -2  12   3       81.86       74.07     29.03 o 
  -1  12   3       26.14       12.31     19.99 o 
   0  12   3       33.66       34.97     22.83 o 
   1  12   3        0.20        1.03      5.62 o 
   2  12   3       73.15       53.90     22.34 o 
   3  12   3       19.87       14.42     28.05 o 
   4  12   3      118.80       85.94     28.47 o 
   5  12   3       21.59       17.95     23.52 o 
   6  12   3        4.39        2.06      9.46 o 
   7  12   3       26.38       22.62     37.34 o 
   8  12   3        9.22        7.30     45.50 o 
   9  12   3        9.92        0.00     44.89 o 
  -9  13   3       92.60       95.20     64.15 o 
  -8  13   3      584.13      634.29     41.32 o 
  -7  13   3       92.17      130.64     39.31 o 
  -6  13   3       74.73       64.45     38.71 o 
  -5  13   3      285.65      298.89     30.23 o 
  -4  13   3      185.08      198.71     29.70 o 
  -3  13   3      117.89      136.94     28.91 o 
  -2  13   3      211.66      210.79     33.42 o 
  -1  13   3      187.16      213.41     34.58 o 
   0  13   3      201.60      252.46     29.02 o 
   1  13   3       12.40       13.35     25.82 o 
   2  13   3       94.52       97.16     31.62 o 
   3  13   3       92.40      127.46     33.14 o 
   4  13   3       88.07       76.63     33.91 o 
   5  13   3      302.30      314.08     28.26 o 
   6  13   3      515.55      534.30     33.07 o 
   7  13   3      318.47      380.76     48.38 o 
  -6  14   3        0.02        0.00     36.11 o 
  -5  14   3       11.09       10.39     42.63 o 
  -4  14   3      169.23      156.74     42.75 o 
  -3  14   3      131.85      114.44     42.32 o 
  -2  14   3      285.06      267.68     40.00 o 
  -1  14   3       20.43       18.04     42.00 o 
   0  14   3       30.06       19.61     57.20 o 
   1  14   3        9.65       10.72     51.04 o 
   2  14   3       76.20       89.01     36.55 o 
   3  14   3       82.75       59.53     36.83 o 
   4  14   3      114.64       84.61     40.58 o 
 -18   0   4      173.25      207.15     72.32 o 
 -17   0   4       23.80       34.73     51.07 o 
 -16   0   4     1312.09     1404.89     46.00 o 
 -15   0   4       14.69       20.74     34.66 o 
 -14   0   4      174.18      196.18     23.31 o 
 -13   0   4      313.77      317.21     19.66 o 
 -12   0   4      475.13      553.13     18.50 o 
 -11   0   4      164.82      173.42     19.37 o 
 -10   0   4      107.46       99.28     23.08 o 
  -9   0   4     2788.09     2956.80     73.34 o 
  -8   0   4      149.13      157.21     14.71 o 
  -7   0   4     6775.11     6614.79     78.04 o 
  -6   0   4       17.83       15.53     16.34 o 
  -5   0   4     1478.35     1540.32     38.00 o 
  -4   0   4     1894.28     2048.09     23.49 o 
  -3   0   4      105.21       88.32      8.14 o 
  -2   0   4      831.54      776.29     25.33 o 
  -1   0   4     1442.50     1555.84     36.36 o 
   0   0   4      708.95      703.15     24.92 o 
   1   0   4     2886.28     2999.74     51.07 o 
   3   0   4      310.70      229.21     16.75 o 
   4   0   4       28.80       16.34     17.98 o 
   5   0   4     2195.55     2229.58     52.30 o 
   6   0   4      308.82      310.92     22.06 o 
   7   0   4      232.93      223.13     14.95 o 
   8   0   4     1046.31     1138.73     30.07 o 
   9   0   4      354.07      328.00     19.13 o 
  10   0   4      736.77      832.90     28.95 o 
  11   0   4       54.45       13.47     23.24 o 
  12   0   4      924.04      871.06     32.87 o 
  13   0   4      280.27      207.00     36.15 o 
  14   0   4        2.81        0.00     36.82 o 
  15   0   4       93.91       49.87     43.97 o 
  16   0   4       49.97       25.33     68.64 o 
 -18   1   4      184.91      168.50     44.93 o 
 -17   1   4        5.16        0.00     33.10 o 
 -16   1   4       36.69       35.46     31.09 o 
 -15   1   4       14.70       13.59     22.56 o 
 -14   1   4       74.04       77.09     21.55 o 
 -13   1   4       17.80       18.75     15.90 o 
 -12   1   4        2.17        0.00     10.36 o 
 -11   1   4        1.45        0.50     10.42 o 
 -10   1   4        1.55        3.56     11.46 o 
  -9   1   4      574.66      577.65     12.68 o 
  -8   1   4      923.00      937.63     32.44 o 
  -7   1   4       59.68       51.70     12.55 o 
  -6   1   4       11.10       15.19     11.75 o 
  -5   1   4      611.72      626.95      9.55 o 
  -4   1   4       14.07       12.21      5.28 o 
  -3   1   4      198.73      199.03      4.82 o 
  -2   1   4      223.70      231.22      9.19 o 
  -1   1   4        3.55        8.73      9.07 o 
   0   1   4       95.49       85.67      8.29 o 
   1   1   4      473.24      463.41     11.75 o 
   2   1   4      890.52      897.63     28.60 o 
   3   1   4      192.88      197.34     15.12 o 
   4   1   4      107.74       79.57     10.81 o 
   5   1   4       22.27       36.77     20.02 o 
   6   1   4       15.68       18.47     13.05 o 
   7   1   4      283.68      306.94     13.51 o 
   8   1   4      398.02      377.36     13.20 o 
   9   1   4       89.83       84.79     14.26 o 
  10   1   4       78.22       71.33     15.95 o 
  11   1   4      203.82      130.17     16.24 o 
  12   1   4       16.86        8.24     17.70 o 
  13   1   4       32.50       39.70     22.37 o 
  14   1   4       81.42       71.77     26.75 o 
  15   1   4       86.84       92.87     32.23 o 
  16   1   4       42.35       50.37     40.53 o 
 -18   2   4      109.89      121.54     43.72 o 
 -17   2   4      217.77      245.23     38.64 o 
 -16   2   4      124.55      144.99     28.16 o 
 -15   2   4      225.59      211.75     24.03 o 
 -14   2   4      141.21      147.97     20.15 o 
 -13   2   4        2.07        0.00      5.37 o 
 -12   2   4        8.12        0.79      6.77 o 
 -11   2   4        3.15        0.65     14.84 o 
 -10   2   4      180.20      176.35     12.35 o 
  -9   2   4     1771.93     2027.64     26.77 o 
  -8   2   4      181.43      180.53      9.49 o 
  -7   2   4     4684.88     4828.68     33.07 o 
  -6   2   4     8676.58     8835.32     72.24 o 
  -5   2   4      498.82      468.40      9.79 o 
  -4   2   4      385.33      346.97      8.09 o 
  -3   2   4      793.44      830.53     10.29 o 
  -2   2   4       47.17       28.79      3.83 o 
  -1   2   4      762.95      876.62     14.64 o 
   0   2   4      523.96      447.19     10.38 o 
   1   2   4      481.13      435.25      8.39 o 
   2   2   4     1849.44     1937.36     24.13 o 
   3   2   4     4581.46     4905.31     45.96 o 
   4   2   4     1085.82     1094.91     22.26 o 
   5   2   4      487.87      430.25     36.57 o 
   6   2   4     1329.76     1373.76     28.25 o 
   7   2   4      469.64      512.27     14.13 o 
   8   2   4       13.40        6.70     13.93 o 
   9   2   4      452.08      433.67     13.50 o 
  10   2   4      503.97      480.91     16.82 o 
  11   2   4      192.00      205.45     18.08 o 
  12   2   4      419.21      377.24     27.36 o 
  13   2   4      367.95      349.94     24.62 o 
  14   2   4       64.78       73.03     29.52 o 
  15   2   4       89.09       97.37     31.96 o 
  16   2   4       31.11       38.92     39.94 o 
 -18   3   4       50.66       24.26     46.42 o 
 -17   3   4      236.57      242.63     31.48 o 
 -16   3   4        0.92        0.00     42.41 o 
 -15   3   4      128.49      111.89     25.28 o 
 -14   3   4       59.53       45.81     20.40 o 
 -13   3   4        0.08        0.00     11.19 o 
 -12   3   4       27.55       28.96     17.58 o 
 -11   3   4       14.37       10.40     14.37 o 
 -10   3   4      387.29      365.13     13.28 o 
  -9   3   4      162.98      153.61     12.77 o 
  -8   3   4      177.85      182.31     10.47 o 
  -7   3   4      191.37      197.73      8.78 o 
  -6   3   4     2051.20     2191.01     21.38 o 
  -5   3   4      481.07      447.36     13.39 o 
  -4   3   4      750.13      880.18     15.91 o 
  -3   3   4       23.00       23.60      7.92 o 
  -2   3   4        0.82        0.00      4.17 o 
  -1   3   4     2614.65     2949.51     20.03 o 
   0   3   4      366.60      368.57      8.55 o 
   1   3   4      323.17      359.19      8.54 o 
   2   3   4      626.60      623.70     10.20 o 
   3   3   4       46.64       68.70      8.71 o 
   4   3   4      289.46      280.00     10.10 o 
   5   3   4      423.61      437.59     13.26 o 
   6   3   4      194.31      216.74     13.43 o 
   7   3   4      391.70      403.31     12.83 o 
   8   3   4     1084.01     1047.13     20.94 o 
   9   3   4       22.93       13.62     15.24 o 
  10   3   4       21.88       14.01     15.78 o 
  11   3   4       72.86       60.86     16.42 o 
  12   3   4        5.32       11.28     22.36 o 
  13   3   4        0.55        2.18     19.92 o 
  14   3   4        2.17        0.00     25.69 o 
  15   3   4       22.89       32.90     35.77 o 
  16   3   4        0.19        0.00     36.61 o 
 -18   4   4        0.76        3.77     31.81 o 
 -17   4   4       37.99       34.31     33.76 o 
 -16   4   4        1.29        0.00     37.96 o 
 -15   4   4      185.77      176.54     27.23 o 
 -14   4   4      201.00      186.71     21.78 o 
 -13   4   4      254.01      272.20     19.48 o 
 -12   4   4       68.24       82.33     17.08 o 
 -11   4   4      576.69      638.79     18.17 o 
 -10   4   4     1006.52     1018.95     20.97 o 
  -9   4   4      231.96      214.65     15.97 o 
  -8   4   4       90.01       76.48     10.82 o 
  -7   4   4      557.28      482.70     11.62 o 
  -6   4   4     2217.73     2474.51     27.64 o 
  -5   4   4       60.64       44.71      9.42 o 
  -4   4   4     3173.75     3253.16     26.55 o 
  -3   4   4      437.12      409.88     13.84 o 
  -2   4   4      377.58      362.66      8.17 o 
  -1   4   4       50.15       26.00      8.18 o 
   0   4   4     3988.47     4387.13     35.50 o 
   1   4   4     1326.06     1402.00     14.72 o 
   2   4   4      277.60      284.53      9.08 o 
   3   4   4     2710.74     2928.44     32.89 o 
   4   4   4      136.96      164.06      9.07 o 
   5   4   4     1085.27     1175.82     21.02 o 
   6   4   4       13.03       19.64     15.09 o 
   7   4   4       15.66       11.04     12.90 o 
   8   4   4        8.96        6.63     14.40 o 
   9   4   4      861.67      814.80     19.78 o 
  10   4   4      571.74      558.15     20.12 o 
  11   4   4      361.17      379.48     20.13 o 
  12   4   4      252.46      269.45     20.77 o 
  13   4   4      405.02      420.24     24.00 o 
  14   4   4      344.38      430.61     32.06 o 
  15   4   4       26.61       26.42     38.37 o 
 -17   5   4        0.14        0.00      2.44 o 
 -16   5   4       63.20       43.61     31.45 o 
 -15   5   4       12.24        3.44      6.38 o 
 -14   5   4       76.76       66.51     25.90 o 
 -13   5   4        1.54        2.58     24.18 o 
 -12   5   4        2.99        0.00      8.54 o 
 -11   5   4       74.40       51.07     17.25 o 
 -10   5   4       39.10       36.74     15.35 o 
  -9   5   4        2.65        3.80     13.11 o 
  -8   5   4        3.48        0.79      4.63 o 
  -7   5   4        6.77        6.20     10.19 o 
  -6   5   4      283.16      251.66      8.22 o 
  -5   5   4       25.16       23.12      9.14 o 
  -4   5   4     2712.34     2959.10     34.85 o 
  -3   5   4      115.38       73.00     13.70 o 
  -2   5   4      210.51      173.10      5.11 o 
  -1   5   4        0.25        1.06      5.98 o 
   0   5   4     3449.33     3673.01     27.96 o 
   1   5   4      361.10      387.22     11.09 o 
   2   5   4      833.07      786.57     13.65 o 
   3   5   4       73.74       78.55      7.72 o 
   4   5   4        0.32        2.87     14.15 o 
   5   5   4      391.97      422.72     17.62 o 
   6   5   4     1031.95     1072.50     40.04 o 
   7   5   4       17.16       12.99     16.98 o 
   8   5   4        2.33        0.19     17.08 o 
   9   5   4        1.92        0.00     17.36 o 
  10   5   4       68.57       50.75     20.99 o 
  11   5   4        0.06        0.00      9.25 o 
  12   5   4        3.82        4.20     21.07 o 
  13   5   4       12.71       10.77     26.83 o 
  14   5   4       43.48       60.94     29.03 o 
  15   5   4       30.21       26.20     30.54 o 
 -17   6   4       15.91       23.68     36.08 o 
 -16   6   4      141.76      164.28     34.22 o 
 -15   6   4      196.02      200.11     29.66 o 
 -14   6   4      532.83      615.27     25.63 o 
 -13   6   4      265.07      279.66     22.96 o 
 -12   6   4      229.90      263.09     20.42 o 
 -11   6   4      477.32      501.26     25.12 o 
 -10   6   4      856.77      851.55     25.77 o 
  -9   6   4      131.47      121.23     14.86 o 
  -8   6   4      180.77      165.53     12.90 o 
  -7   6   4      559.14      514.60     14.89 o 
  -6   6   4      140.50      104.25      9.98 o 
  -5   6   4       89.05       87.12     10.32 o 
  -4   6   4        1.47        0.89      5.09 o 
  -3   6   4      262.09      265.94      9.07 o 
  -2   6   4       94.85       81.49      4.53 o 
  -1   6   4      377.50      353.71      6.71 o 
   0   6   4     1491.47     1522.97     14.64 o 
   1   6   4     1883.45     1993.65     36.56 o 
   2   6   4     2394.88     2456.97     30.05 o 
   3   6   4     2580.65     2991.98     61.29 o 
   4   6   4     1328.01     1402.63     44.13 o 
   5   6   4     1180.08     1264.94     43.31 o 
   6   6   4      792.01      806.52     35.95 o 
   7   6   4      369.50      338.80     26.35 o 
   8   6   4      143.12      119.86     24.26 o 
   9   6   4      189.71      180.52     27.37 o 
  10   6   4       47.94       41.35     27.66 o 
  11   6   4      105.22      108.13     30.22 o 
  12   6   4      154.17      145.03     32.87 o 
  13   6   4      168.61      175.79     32.28 o 
  14   6   4      182.96      237.20     33.78 o 
  15   6   4       59.37       61.23     40.28 o 
 -16   7   4        0.00        3.77     38.39 o 
 -15   7   4       91.17       76.09     38.64 o 
 -14   7   4       14.52        3.37     23.53 o 
 -13   7   4        6.49        0.00      2.07 o 
 -12   7   4       39.89       29.03     21.69 o 
 -11   7   4        8.77        7.33     19.89 o 
 -10   7   4        0.23        0.00     18.10 o 
  -9   7   4        9.53        3.91     14.91 o 
  -8   7   4        8.08        3.74      8.72 o 
  -7   7   4       91.91       63.83     13.21 o 
  -6   7   4      212.96      186.88     11.57 o 
  -5   7   4       27.31       42.50     12.02 o 
  -4   7   4      742.16      754.24     13.89 o 
  -3   7   4       71.78       53.49     15.47 o 
  -2   7   4       13.23        8.60     15.04 o 
  -1   7   4       14.13       11.95     14.90 o 
   0   7   4      247.22      267.00     14.63 o 
   1   7   4       23.53       17.89     19.17 o 
   2   7   4        2.37        0.00     13.25 o 
   3   7   4      109.28       97.65     20.43 o 
   4   7   4       37.00       33.50     22.06 o 
   5   7   4        8.55       12.67     26.15 o 
   6   7   4     1259.00     1382.61     49.03 o 
   7   7   4       77.57       59.17     26.14 o 
   8   7   4      902.24      883.83     30.62 o 
   9   7   4       45.25       17.84     27.85 o 
  10   7   4      186.62      199.25     27.98 o 
  11   7   4       30.51       29.92     31.03 o 
  12   7   4        0.19        1.72     27.27 o 
  13   7   4        7.69        2.54     43.73 o 
  14   7   4       26.91       48.58     37.93 o 
 -15   8   4       64.26       57.72     39.74 o 
 -14   8   4       76.63       88.73     37.08 o 
 -13   8   4        0.88        0.00     21.66 o 
 -12   8   4      417.23      425.53     31.44 o 
 -11   8   4       31.63       18.51     25.82 o 
 -10   8   4      591.51      624.56     24.37 o 
  -9   8   4      509.20      537.01     19.74 o 
  -8   8   4      361.02      360.63     17.60 o 
  -7   8   4      386.28      409.04     19.93 o 
  -6   8   4      304.02      286.53     14.38 o 
  -5   8   4      748.69      769.38     25.82 o 
  -4   8   4      492.08      475.91     25.60 o 
  -3   8   4     2489.05     2703.34     60.06 o 
  -2   8   4      342.18      370.38     15.80 o 
  -1   8   4      658.31      678.68     15.03 o 
   0   8   4      240.78      223.29     15.51 o 
   1   8   4      480.88      442.53     20.59 o 
   2   8   4      596.30      574.52     24.25 o 
   3   8   4      124.06       88.25     30.64 o 
   4   8   4      235.96      194.07     32.69 o 
   5   8   4        4.00        6.54     33.50 o 
   6   8   4     2676.77     2819.97     71.09 o 
   7   8   4       38.24       46.35     23.35 o 
   8   8   4      616.57      655.60     27.58 o 
   9   8   4      314.35      302.11     31.90 o 
  10   8   4       39.60       39.53     35.53 o 
  11   8   4       28.56       14.09     36.73 o 
  12   8   4       43.41       28.92     35.65 o 
  13   8   4       72.98       81.44     46.41 o 
 -14   9   4       19.60       10.62     59.65 o 
 -13   9   4       26.44        8.99     53.93 o 
 -12   9   4       41.78       42.49     55.57 o 
 -11   9   4       56.93       31.70     37.82 o 
 -10   9   4      120.89      114.47     34.66 o 
  -9   9   4        2.75        6.53     22.77 o 
  -8   9   4       13.31       16.29     23.22 o 
  -7   9   4       25.15       12.72     22.28 o 
  -6   9   4       39.22       33.75     24.02 o 
  -5   9   4      296.68      248.99     17.69 o 
  -4   9   4      662.95      656.23     20.96 o 
  -3   9   4       62.85       38.45     19.91 o 
  -2   9   4        7.27        5.69     14.53 o 
  -1   9   4        6.63        1.40      4.34 o 
   0   9   4      716.85      773.47     27.96 o 
   1   9   4      106.92       83.87     23.61 o 
   2   9   4      114.75       86.19     24.60 o 
   3   9   4        8.12        0.00      8.36 o 
   4   9   4      282.20      229.21     35.55 o 
   5   9   4        1.67        0.00     27.78 o 
   6   9   4      413.29      413.07     35.14 o 
   7   9   4        5.73        1.31     20.10 o 
   8   9   4       99.83      101.25     32.90 o 
   9   9   4       22.72       14.86     33.91 o 
  10   9   4      247.82      263.99     35.32 o 
  11   9   4       25.04        9.91     37.74 o 
  12   9   4       17.40       30.98     45.22 o 
 -13  10   4       94.81       95.20     73.54 o 
 -12  10   4       78.06       79.67     58.43 o 
 -11  10   4        2.15        0.00     32.69 o 
 -10  10   4       54.66       69.05     51.07 o 
  -9  10   4        1.12        6.86     33.91 o 
  -8  10   4      176.91      155.60     34.81 o 
  -7  10   4      680.03      696.04     23.65 o 
  -6  10   4      150.50      171.23     22.40 o 
  -5  10   4       80.05       63.72     22.69 o 
  -4  10   4     1158.73     1186.48     28.41 o 
  -3  10   4      919.78     1046.46     43.51 o 
  -2  10   4      966.41      947.35     25.67 o 
  -1  10   4      693.11      733.58     23.00 o 
   0  10   4      172.50      163.44     20.43 o 
   1  10   4      282.31      277.46     19.47 o 
   2  10   4      305.03      256.53     25.01 o 
   3  10   4       43.64       32.66     31.50 o 
   4  10   4       55.57       48.71     29.36 o 
   5  10   4      235.63      187.13     34.32 o 
   6  10   4       41.76       28.19     46.17 o 
   7  10   4       25.14       38.00     47.80 o 
   8  10   4      387.07      369.41     32.15 o 
   9  10   4      482.87      558.73     38.50 o 
  10  10   4      100.02      106.23     44.92 o 
  11  10   4      143.89      166.88     48.20 o 
 -12  11   4        0.31        0.00     75.99 o 
 -11  11   4        5.91        0.00    141.37 o 
 -10  11   4       81.87       57.61     64.55 o 
  -9  11   4        0.03        0.00     25.65 o 
  -8  11   4        0.00        0.00     36.81 o 
  -7  11   4      609.01      675.78     25.82 o 
  -6  11   4       24.68       23.77     25.47 o 
  -5  11   4        6.16        0.31     15.02 o 
  -4  11   4      150.38      107.84     23.77 o 
  -3  11   4      209.87      170.07     29.30 o 
  -2  11   4       60.66       63.21     28.02 o 
  -1  11   4      237.88      195.90     22.24 o 
   0  11   4      104.16       95.06     26.24 o 
   1  11   4        2.35        0.00     33.68 o 
   2  11   4       72.34       19.61     60.47 o 
   3  11   4       20.62       21.83     50.06 o 
   4  11   4      112.14       97.73     37.97 o 
   5  11   4        0.04        0.00     12.53 o 
   6  11   4       21.64       13.48     52.30 o 
   7  11   4        6.15        0.00      7.35 o 
   8  11   4       12.26        0.24     18.90 o 
   9  11   4      111.88      123.68     46.03 o 
  10  11   4       18.02       25.10     45.35 o 
 -10  12   4      228.06      210.82     75.99 o 
  -9  12   4        1.41        0.00     40.04 o 
  -8  12   4       35.26       38.69     33.21 o 
  -7  12   4       54.79       30.97     31.31 o 
  -6  12   4      498.33      499.88     27.27 o 
  -5  12   4      127.43      101.06     29.09 o 
  -4  12   4      425.88      424.52     28.72 o 
  -3  12   4      370.97      410.91     26.60 o 
  -2  12   4      415.28      387.99     33.58 o 
  -1  12   4       71.99       76.07     28.73 o 
   0  12   4       54.55       44.25     28.22 o 
   1  12   4        7.98       11.84     26.34 o 
   2  12   4       90.98       82.39     35.63 o 
   3  12   4       73.92       71.52     41.31 o 
   4  12   4       48.09       44.66     40.96 o 
   5  12   4      415.77      384.26     43.53 o 
   6  12   4      329.96      377.34     45.63 o 
   7  12   4      464.59      505.37     41.24 o 
   8  12   4       91.45       74.87     45.62 o 
  -8  13   4      105.58       99.36     40.59 o 
  -7  13   4       21.92        2.98     11.78 o 
  -6  13   4        8.25       11.19     32.57 o 
  -5  13   4       10.05       12.65     34.42 o 
  -4  13   4       41.52       34.71     34.68 o 
  -3  13   4       25.90       29.87     32.78 o 
  -2  13   4       12.97        8.85     40.37 o 
  -1  13   4      127.76      104.71     32.20 o 
   0  13   4        0.05        0.00     28.79 o 
   1  13   4      109.82       98.45     27.84 o 
   2  13   4        0.88        0.00     13.92 o 
   3  13   4        0.73        0.00      6.10 o 
   4  13   4       23.73       13.44     50.45 o 
   5  13   4        2.73        0.00     52.88 o 
   6  13   4       26.89       22.62     54.87 o 
  -3  14   4      225.58      267.28     39.18 o 
  -2  14   4      176.82      194.98     38.39 o 
  -1  14   4       71.35       91.05     45.24 o 
   0  14   4      194.85      218.96     51.89 o 
   1  14   4       68.17      108.39     48.78 o 
 -18   1   5       30.03       34.93     52.29 o 
 -17   1   5      348.81      368.16     50.70 o 
 -16   1   5      148.24      155.05     51.14 o 
 -15   1   5       90.31       84.06     26.10 o 
 -14   1   5      169.03      167.48     27.54 o 
 -13   1   5       38.48       42.41     19.90 o 
 -12   1   5      226.12      205.94     19.32 o 
 -11   1   5      112.47      118.04     19.47 o 
 -10   1   5      195.04      180.92     18.24 o 
  -9   1   5     1073.96     1134.86     25.69 o 
  -8   1   5      743.24      727.99     20.54 o 
  -7   1   5       68.06       53.33     11.73 o 
  -6   1   5      202.09      194.51      7.51 o 
  -5   1   5     1797.03     1794.91     19.07 o 
  -4   1   5     1007.17     1019.70     21.74 o 
  -3   1   5     1599.38     1735.65     22.06 o 
  -2   1   5      305.40      278.32     11.51 o 
  -1   1   5     1713.59     1819.55     29.53 o 
   0   1   5     2038.31     2134.91     38.41 o 
   1   1   5      459.50      428.37     13.73 o 
   2   1   5       37.40       19.68     10.39 o 
   3   1   5      348.61      344.50     12.57 o 
   4   1   5      495.64      467.17     15.01 o 
   5   1   5      257.88      227.60     14.95 o 
   6   1   5      417.23      443.51     23.26 o 
   7   1   5      493.19      449.19     16.64 o 
   8   1   5      899.90      981.77     23.56 o 
   9   1   5       92.51       99.46     17.14 o 
  10   1   5     1629.79     1684.11     29.66 o 
  11   1   5      123.99      114.33     20.87 o 
  12   1   5      228.81      218.35     22.93 o 
  13   1   5       89.16       86.52     25.91 o 
  14   1   5       12.55       16.00     29.64 o 
  15   1   5       17.32       16.79     31.81 o 
 -18   2   5       37.61       49.85     66.16 o 
 -17   2   5      206.40      171.23     44.76 o 
 -16   2   5       23.20        7.06     24.36 o 
 -15   2   5        2.51        0.00     26.74 o 
 -14   2   5      106.69       78.73     22.29 o 
 -13   2   5      110.54      112.51     20.51 o 
 -12   2   5       51.18       49.14     19.73 o 
 -11   2   5      239.36      186.01     20.69 o 
 -10   2   5        0.49        0.00     13.75 o 
  -9   2   5      108.33       81.95     16.04 o 
  -8   2   5        3.90       10.63     14.36 o 
  -7   2   5      527.61      518.28     10.32 o 
  -6   2   5     1246.17     1320.52     13.04 o 
  -5   2   5      162.19      185.25      9.01 o 
  -4   2   5       71.10       73.11      6.33 o 
  -3   2   5       76.82       79.09      6.38 o 
  -2   2   5     1627.75     1792.65     19.71 o 
  -1   2   5       79.78       63.83     10.81 o 
   0   2   5      756.58      723.79     14.88 o 
   1   2   5     2907.67     3239.09     21.69 o 
   2   2   5       42.18       24.71      7.25 o 
   3   2   5       36.34       28.29     10.01 o 
   4   2   5       16.21       10.18     12.32 o 
   5   2   5      202.54      186.01     13.39 o 
   6   2   5      107.98       80.79     15.14 o 
   7   2   5      174.41      153.60     14.80 o 
   8   2   5       71.41       66.45     15.19 o 
   9   2   5      165.37      138.70     16.40 o 
  10   2   5      185.31      160.55     18.11 o 
  11   2   5       24.24       23.68     21.47 o 
  12   2   5       48.40       32.49     23.88 o 
  13   2   5       10.29       18.05     24.98 o 
  14   2   5        3.04        0.00     21.23 o 
  15   2   5       70.18       65.01     36.82 o 
 -17   3   5      645.45      712.06     33.66 o 
 -16   3   5       85.04      100.78     31.81 o 
 -15   3   5       24.09       33.98     26.46 o 
 -14   3   5       52.97       49.40     22.94 o 
 -13   3   5        7.89       10.91     18.96 o 
 -12   3   5      103.32       98.58     20.33 o 
 -11   3   5      102.62       82.99     16.70 o 
 -10   3   5      236.17      228.21     15.36 o 
  -9   3   5       27.84       22.25     13.65 o 
  -8   3   5     3072.16     3308.04     29.89 o 
  -7   3   5     1426.29     1490.42     39.88 o 
  -6   3   5      391.12      377.76      9.73 o 
  -5   3   5      710.57      726.51     13.23 o 
  -4   3   5      763.48      812.18     26.89 o 
  -3   3   5      220.96      209.54     14.91 o 
  -2   3   5      520.85      508.51     12.44 o 
  -1   3   5      582.37      536.66     16.63 o 
   0   3   5     2354.30     2410.27     21.84 o 
   1   3   5     3001.26     2920.09     17.99 o 
   2   3   5      352.64      312.97      7.34 o 
   3   3   5      622.26      561.97     11.62 o 
   4   3   5      769.33      729.57     16.58 o 
   5   3   5       32.62       31.78     17.80 o 
   6   3   5      359.39      311.26     15.75 o 
   7   3   5      769.25      772.22     18.29 o 
   8   3   5      155.37      129.31     13.96 o 
   9   3   5      386.64      372.08     16.93 o 
  10   3   5      293.65      302.98     17.01 o 
  11   3   5      410.48      402.37     21.29 o 
  12   3   5      434.25      466.85     24.01 o 
  13   3   5      117.31      120.19     32.01 o 
  14   3   5      172.82      188.47     37.42 o 
  15   3   5       36.77       34.38     37.32 o 
 -17   4   5       19.77       23.64     36.36 o 
 -16   4   5        5.60        3.16     22.08 o 
 -15   4   5        3.48        0.77     16.86 o 
 -14   4   5       32.74       23.95     23.31 o 
 -13   4   5       32.66       34.69     20.98 o 
 -12   4   5        0.59        0.00     17.90 o 
 -11   4   5       22.33       18.98     18.75 o 
 -10   4   5       82.65       69.23     17.10 o 
  -9   4   5        6.75        4.06      8.68 o 
  -8   4   5       47.01       39.05     10.05 o 
  -7   4   5      536.22      522.01     16.04 o 
  -6   4   5        5.58        0.00      2.67 o 
  -5   4   5       58.99       55.37     10.22 o 
  -4   4   5        1.31        0.00     10.98 o 
  -3   4   5       18.01       10.72     18.19 o 
  -2   4   5      228.05      229.91      9.16 o 
  -1   4   5      146.21      146.37      7.83 o 
   0   4   5      138.68      145.07      7.56 o 
   1   4   5      130.98      111.58      9.09 o 
   2   4   5      149.06      154.38      6.79 o 
   3   4   5      517.15      565.05     11.18 o 
   4   4   5      162.73      140.76     12.01 o 
   5   4   5       60.56       26.51     15.65 o 
   6   4   5     1788.91     1869.80     43.86 o 
   7   4   5      951.14      934.10     20.32 o 
   8   4   5       32.81       23.06     16.93 o 
   9   4   5       42.87       21.22     18.33 o 
  10   4   5       27.11       21.48     18.88 o 
  11   4   5       16.45       12.20     22.06 o 
  12   4   5        0.00        0.00     16.71 o 
  13   4   5        5.68        0.00     22.90 o 
  14   4   5       17.73       21.00     40.71 o 
 -17   5   5       69.67       61.72     45.68 o 
 -16   5   5      142.23      151.02     38.90 o 
 -15   5   5      127.60      126.75     37.98 o 
 -14   5   5        8.98       12.43     38.67 o 
 -13   5   5      218.57      203.97     24.44 o 
 -12   5   5      180.42      184.75     19.94 o 
 -11   5   5      103.19       96.22     17.51 o 
 -10   5   5      215.09      239.61     16.69 o 
  -9   5   5      567.10      591.88     14.61 o 
  -8   5   5      310.17      307.77     14.21 o 
  -7   5   5     1652.07     1726.60     23.53 o 
  -6   5   5     1000.88     1046.45     15.34 o 
  -5   5   5       74.87       50.09     11.41 o 
  -4   5   5      640.64      561.77     15.29 o 
  -3   5   5        4.74        0.18      6.70 o 
  -2   5   5      681.71      715.72     10.41 o 
  -1   5   5      178.30      166.46      9.02 o 
   0   5   5      515.41      485.17     12.24 o 
   1   5   5      349.10      311.62      7.26 o 
   2   5   5      326.61      305.94      9.68 o 
   3   5   5     1220.18     1258.23     20.42 o 
   4   5   5      613.24      672.12     15.18 o 
   5   5   5       42.96       20.12     20.24 o 
   6   5   5        1.44        0.00     29.79 o 
   7   5   5     3023.92     3390.35     37.19 o 
   8   5   5      447.11      460.02     17.55 o 
   9   5   5      115.41      135.64     21.51 o 
  10   5   5      471.65      452.09     24.21 o 
  11   5   5      201.08      204.41     27.26 o 
  12   5   5       54.37       65.15     25.92 o 
  13   5   5        1.34        8.24     28.16 o 
  14   5   5        0.66        3.57     16.90 o 
 -16   6   5        4.89        0.00     13.96 o 
 -15   6   5        0.08        0.00     37.00 o 
 -14   6   5      337.54      315.73     33.81 o 
 -13   6   5       55.75       51.09     30.83 o 
 -12   6   5       85.55       68.22     26.26 o 
 -11   6   5       10.39        3.14      6.10 o 
 -10   6   5      145.95      130.70     23.84 o 
  -9   6   5       61.94       30.88     17.56 o 
  -8   6   5      716.19      709.27     19.48 o 
  -7   6   5      461.18      427.41     16.45 o 
  -6   6   5      369.25      362.89     15.51 o 
  -5   6   5      985.45      986.69     22.05 o 
  -4   6   5      438.60      406.76     12.11 o 
  -3   6   5      246.33      252.76     13.01 o 
  -2   6   5        6.75        4.24     11.32 o 
  -1   6   5        1.30        1.60     14.59 o 
   0   6   5        0.19        0.00      7.29 o 
   1   6   5       13.78       10.00     10.40 o 
   2   6   5       56.70       54.78     15.61 o 
   3   6   5      188.23      184.07     16.88 o 
   4   6   5      222.86      192.03     28.60 o 
   5   6   5      294.61      266.80     30.23 o 
   6   6   5      100.16       98.47     29.42 o 
   7   6   5      184.33      167.94     23.46 o 
   8   6   5       13.53        8.37     23.62 o 
   9   6   5        3.33        4.26     41.64 o 
  10   6   5       80.18       64.81     29.88 o 
  11   6   5       77.73       65.74     30.01 o 
  12   6   5       39.31       32.42     33.19 o 
  13   6   5      293.01      343.01     32.85 o 
 -15   7   5        5.93       14.89     38.11 o 
 -14   7   5       56.05       59.85     34.64 o 
 -13   7   5       56.75       51.78     34.23 o 
 -12   7   5      511.05      508.89     30.45 o 
 -11   7   5      735.16      781.80     28.54 o 
 -10   7   5      309.81      299.51     23.37 o 
  -9   7   5      661.18      722.23     20.32 o 
  -8   7   5     1053.45     1101.44     24.09 o 
  -7   7   5      912.97     1056.04     33.10 o 
  -6   7   5      342.48      324.50     13.46 o 
  -5   7   5      790.16      806.50     19.21 o 
  -4   7   5       10.86        0.00      5.72 o 
  -3   7   5       43.33       27.38     14.04 o 
  -2   7   5        8.22        1.42      4.43 o 
  -1   7   5      147.46      133.08     13.06 o 
   0   7   5      624.73      596.17     15.65 o 
   1   7   5      762.12      736.08     20.39 o 
   2   7   5     1667.00     1722.55     39.31 o 
   3   7   5      329.66      293.48     23.44 o 
   4   7   5     3403.38     3661.22     77.63 o 
   5   7   5      219.20      265.16     35.95 o 
   6   7   5      442.20      439.22     30.23 o 
   7   7   5      151.30      161.24     24.22 o 
   8   7   5      118.82      114.63     24.83 o 
   9   7   5      105.57       73.48     32.58 o 
  10   7   5        0.73        0.00     30.13 o 
  11   7   5       54.15       62.11     40.44 o 
  12   7   5       61.71       70.59     39.46 o 
  13   7   5      194.50      249.20     52.05 o 
 -15   8   5      137.87      123.72     46.42 o 
 -14   8   5        8.83        8.55     51.08 o 
 -13   8   5      163.66      158.60     33.79 o 
 -12   8   5       15.06       12.13     33.64 o 
 -11   8   5       21.90       14.23     27.31 o 
 -10   8   5      103.54       83.47     27.77 o 
  -9   8   5       37.44       23.86     22.33 o 
  -8   8   5      171.85      140.92     19.69 o 
  -7   8   5      140.61      120.10     17.82 o 
  -6   8   5      204.21      200.15     18.31 o 
  -5   8   5        0.02        0.00     19.77 o 
  -4   8   5      311.53      262.71     16.26 o 
  -3   8   5      100.72       94.73     18.74 o 
  -2   8   5        0.42        0.00      1.62 o 
  -1   8   5       15.61       16.18     13.96 o 
   0   8   5       11.95       10.17     15.10 o 
   1   8   5        2.69        2.22     25.24 o 
   2   8   5        1.55        0.00     26.76 o 
   3   8   5      261.43      247.86     23.60 o 
   4   8   5        4.43        1.63     37.18 o 
   5   8   5       18.01       13.07     29.42 o 
   6   8   5       21.06       17.57     41.27 o 
   7   8   5      202.06      197.54     29.83 o 
   8   8   5        3.51       11.36     33.63 o 
   9   8   5        0.63        0.00     26.16 o 
  10   8   5        0.08        8.57     53.49 o 
  11   8   5        7.54        1.27     24.78 o 
  12   8   5       42.82       42.23     51.02 o 
 -14   9   5      100.06       96.42     64.55 o 
 -13   9   5       36.80       40.04     58.83 o 
 -12   9   5      128.98       90.70     65.37 o 
 -11   9   5      261.26      288.86     44.94 o 
 -10   9   5       37.34       25.33     49.44 o 
  -9   9   5      256.63      228.15     28.74 o 
  -8   9   5      142.67      115.21     24.02 o 
  -7   9   5        1.95        0.00     16.53 o 
  -6   9   5       20.00        6.67     19.32 o 
  -5   9   5     1218.33     1261.94     28.69 o 
  -4   9   5      899.71     1019.21     26.06 o 
  -3   9   5      465.00      491.68     23.67 o 
  -2   9   5      857.06      938.49     32.34 o 
  -1   9   5      954.26     1056.38     26.50 o 
   0   9   5      342.36      311.31     24.55 o 
   1   9   5       82.37       75.45     28.10 o 
   2   9   5       55.84       50.04     28.82 o 
   3   9   5        3.14        0.78      9.25 o 
   4   9   5      234.11      180.46     34.39 o 
   5   9   5      248.42      240.65     35.55 o 
   6   9   5      190.27      192.44     45.35 o 
   7   9   5       57.32       49.03     44.13 o 
   8   9   5      263.09      260.71     33.96 o 
   9   9   5       24.49       18.59     35.97 o 
  10   9   5      117.47      111.21     43.89 o 
  11   9   5      238.23      244.10     47.21 o 
 -12  10   5       12.70        0.00     37.59 o 
 -11  10   5       74.05       63.33     66.19 o 
 -10  10   5        9.02       26.56     46.17 o 
  -9  10   5       19.39       22.88     34.07 o 
  -8  10   5        4.42        0.00     15.73 o 
  -7  10   5      103.39       62.20     35.45 o 
  -6  10   5      195.86      177.40     31.93 o 
  -5  10   5       43.33       40.38     32.88 o 
  -4  10   5      230.74      195.75     37.79 o 
  -3  10   5       55.90       50.25     40.86 o 
  -2  10   5        1.80        2.12     12.87 o 
  -1  10   5      167.64      155.80     34.52 o 
   0  10   5       67.60       39.71     27.93 o 
   1  10   5       12.60       10.86     29.39 o 
   2  10   5       32.66       42.14     32.79 o 
   3  10   5       10.46        0.00     16.28 o 
   4  10   5       94.21       80.05     31.79 o 
   5  10   5      147.38      109.07     36.79 o 
   6  10   5        3.85        0.82     13.89 o 
   7  10   5        3.13        6.54     45.76 o 
   8  10   5        0.53        3.85     26.45 o 
   9  10   5        8.59        0.05     13.05 o 
  10  10   5        1.72        0.00      8.69 o 
 -11  11   5       70.58       93.56     67.01 o 
 -10  11   5       11.54       26.56     69.87 o 
  -9  11   5       41.85       26.24     43.65 o 
  -8  11   5      284.69      309.76     41.62 o 
  -7  11   5       20.34        5.46     36.03 o 
  -6  11   5      249.05      275.73     40.95 o 
  -5  11   5      267.61      241.37     40.79 o 
  -4  11   5      370.46      326.65     38.82 o 
  -3  11   5      176.70      183.04     42.08 o 
  -2  11   5      301.29      295.40     48.62 o 
  -1  11   5      254.78      238.87     39.63 o 
   0  11   5      400.80      382.17     32.16 o 
   1  11   5      267.36      272.03     36.13 o 
   2  11   5       15.95       21.36     38.84 o 
   3  11   5      342.39      304.42     36.77 o 
   4  11   5       37.49       42.95     36.32 o 
   5  11   5      178.97      182.52     39.40 o 
   6  11   5        3.73       18.67     56.46 o 
   7  11   5      126.50      113.99     58.02 o 
   8  11   5      125.04      145.18     45.04 o 
  -9  12   5       55.75       67.58     50.72 o 
  -8  12   5       80.56       45.95     49.20 o 
  -7  12   5        7.32        0.00     12.65 o 
  -6  12   5       16.12       19.80     41.89 o 
  -5  12   5        0.37        0.00     12.39 o 
  -4  12   5        5.15       18.52     39.86 o 
  -3  12   5       11.52        4.51     11.61 o 
  -2  12   5       23.97       11.03     49.85 o 
  -1  12   5       62.94       40.76     37.92 o 
   0  12   5        3.31        5.13     41.27 o 
   1  12   5       69.13       53.98     41.90 o 
   2  12   5       17.17       28.69     43.21 o 
   3  12   5       20.54        3.62     17.53 o 
   4  12   5       14.99       11.02     40.83 o 
   5  12   5        0.52       13.21     47.54 o 
   6  12   5       33.20       18.39     55.21 o 
  -6  13   5        0.73        0.00     33.19 o 
  -5  13   5       67.99       28.76     49.92 o 
  -4  13   5       79.51       89.08     50.79 o 
  -3  13   5       56.98       50.03     47.98 o 
  -2  13   5      180.21      181.00     68.23 o 
  -1  13   5      159.71      201.02     67.01 o 
   0  13   5      174.62      205.51     49.93 o 
   1  13   5      343.71      277.39     48.62 o 
   2  13   5       88.61      116.43     52.48 o 
   3  13   5      163.85      167.30     54.24 o 
 -17   0   6        1.89       15.93     67.41 o 
 -16   0   6       53.79       33.50     75.18 o 
 -15   0   6      124.94      117.67     67.01 o 
 -14   0   6       80.91       74.77     60.47 o 
 -13   0   6      447.26      442.89     56.38 o 
 -12   0   6     1256.12     1304.98     59.65 o 
 -11   0   6      692.13      753.41     44.53 o 
 -10   0   6     1027.02     1075.36     51.07 o 
  -9   0   6       53.75       45.35     35.55 o 
  -8   0   6       11.90       14.30     31.05 o 
  -7   0   6      208.49      177.32     34.32 o 
  -6   0   6       49.71       45.72     21.28 o 
  -5   0   6       32.43       19.31     16.68 o 
  -4   0   6      121.70      108.83     19.61 o 
  -3   0   6     1093.68     1056.28     30.64 o 
  -2   0   6      248.25      207.15     29.01 o 
  -1   0   6     2375.17     2649.56     43.15 o 
   0   0   6      391.24      356.56     25.74 o 
   1   0   6      255.73      228.51     20.62 o 
   2   0   6     1328.69     1241.84     68.03 o 
   3   0   6      363.99      343.09     21.74 o 
   4   0   6      704.12      721.13     35.14 o 
   5   0   6       68.91       58.83     30.64 o 
   6   0   6     1512.13     1522.80     34.60 o 
   7   0   6      142.13      137.48     22.48 o 
   8   0   6      478.47      459.12     24.37 o 
   9   0   6      986.48      935.04     92.34 o 
  10   0   6      153.86      157.12     28.87 o 
  11   0   6        1.43        3.04     30.33 o 
  12   0   6       29.27       16.49     36.73 o 
  13   0   6       26.63       32.27     45.64 o 
  14   0   6       41.97       52.92     47.48 o 
 -17   1   6        1.18       10.07     54.88 o 
 -16   1   6        7.58        0.00     66.56 o 
 -15   1   6       40.48       48.23     35.75 o 
 -14   1   6       12.08       13.12     31.49 o 
 -13   1   6        0.01        0.00     22.44 o 
 -12   1   6       18.85        4.67     22.84 o 
 -11   1   6       27.01       20.31     20.99 o 
 -10   1   6      141.68       94.27     30.62 o 
  -9   1   6      105.78       80.87     20.94 o 
  -8   1   6      544.03      458.32     22.67 o 
  -7   1   6        9.84        8.20     17.49 o 
  -6   1   6       36.62       23.91     16.44 o 
  -5   1   6       95.17       81.20      9.49 o 
  -4   1   6      297.48      298.93     12.76 o 
  -3   1   6      369.57      352.45     12.39 o 
  -2   1   6      157.31      150.73     15.91 o 
  -1   1   6        0.44        0.19     11.58 o 
   0   1   6       56.59       45.15     12.59 o 
   1   1   6       45.63       33.29     14.21 o 
   2   1   6      275.13      270.91     13.93 o 
   3   1   6       22.02       17.72     13.55 o 
   4   1   6       45.46       35.25     20.04 o 
   5   1   6     1215.22     1244.81     64.15 o 
   6   1   6       63.85       50.23     16.56 o 
   7   1   6        0.69        0.00     14.79 o 
   8   1   6      193.55      168.66     17.98 o 
   9   1   6        0.03        0.75     15.61 o 
  10   1   6       20.38       23.41     21.96 o 
  11   1   6       66.75       52.84     23.79 o 
  12   1   6        0.19        0.00     20.16 o 
  13   1   6        1.28        0.00     20.00 o 
  14   1   6       19.84       27.08     32.23 o 
 -17   2   6       90.19       93.14     64.57 o 
 -16   2   6      161.50      173.25     37.40 o 
 -15   2   6       74.59       89.77     33.28 o 
 -14   2   6      166.47      201.33     29.23 o 
 -13   2   6      436.94      435.53     26.69 o 
 -12   2   6      230.12      217.47     25.06 o 
 -11   2   6        4.97        7.54     26.61 o 
 -10   2   6     1523.17     1524.29     48.32 o 
  -9   2   6       71.42       66.94     21.94 o 
  -8   2   6       90.61       84.40     21.19 o 
  -7   2   6      185.02      158.25     17.09 o 
  -6   2   6      186.85      189.67     10.73 o 
  -5   2   6      192.44      230.62     19.99 o 
  -4   2   6        9.33        2.58      7.61 o 
  -3   2   6     2100.38     2226.37     34.26 o 
  -2   2   6     1339.75     1359.58     21.99 o 
  -1   2   6     4459.72     4885.58     40.67 o 
   0   2   6     2036.19     2153.94     30.51 o 
   1   2   6      672.00      687.35     10.84 o 
   2   2   6     1368.36     1439.58     15.95 o 
   3   2   6      148.09      161.45     10.98 o 
   4   2   6       94.34       90.98     18.95 o 
   5   2   6      715.39      698.23     20.98 o 
   6   2   6      270.86      256.17     15.92 o 
   7   2   6      244.39      239.09     18.23 o 
   8   2   6       25.37       12.94     21.68 o 
   9   2   6     1004.40     1020.26     30.02 o 
  10   2   6      495.71      507.75     26.27 o 
  11   2   6      317.81      368.55     24.88 o 
  12   2   6      379.88      390.73     25.18 o 
  13   2   6      109.28      114.10     29.78 o 
  14   2   6       98.23       78.40     37.79 o 
 -17   3   6        1.47        0.00     40.48 o 
 -16   3   6      142.61      158.27     41.16 o 
 -15   3   6        0.76        0.00     10.99 o 
 -14   3   6       51.04       43.34     32.43 o 
 -13   3   6       21.09        8.73     27.52 o 
 -12   3   6      128.32      118.95     28.08 o 
 -11   3   6        9.98        9.67     23.25 o 
 -10   3   6      754.81      789.01     25.20 o 
  -9   3   6      368.12      308.93     21.02 o 
  -8   3   6        0.03        0.46     13.56 o 
  -7   3   6       51.57       33.77     11.14 o 
  -6   3   6      365.49      345.83     12.28 o 
  -5   3   6      135.05       99.38     12.87 o 
  -4   3   6      283.27      233.45     19.02 o 
  -3   3   6     1530.79     1655.37     27.10 o 
  -2   3   6       12.04       13.62     12.87 o 
  -1   3   6       14.35        5.78      8.37 o 
   0   3   6      337.82      346.13      6.90 o 
   1   3   6      181.26      166.61      7.39 o 
   2   3   6      135.46      108.88      8.43 o 
   3   3   6      382.66      324.56     11.10 o 
   4   3   6      128.75      111.12     12.02 o 
   5   3   6      171.65      133.64     20.91 o 
   6   3   6      205.91      198.30     15.24 o 
   7   3   6       91.23       93.92     16.88 o 
   8   3   6      143.65      112.12     19.43 o 
   9   3   6        0.49        0.00     18.07 o 
  10   3   6       43.33       38.67     23.58 o 
  11   3   6       25.44       35.46     24.78 o 
  12   3   6        6.56        2.48     11.07 o 
  13   3   6       36.55       55.65     32.12 o 
  14   3   6        5.38        0.00     11.70 o 
 -16   4   6       26.34       23.55     42.86 o 
 -15   4   6        6.95        0.81      6.36 o 
 -14   4   6       53.24       49.89     33.85 o 
 -13   4   6      181.42      160.31     28.18 o 
 -12   4   6        7.04       13.42     27.18 o 
 -11   4   6       24.88       17.07     25.82 o 
 -10   4   6      598.65      603.73     22.38 o 
  -9   4   6     1026.44     1004.59     23.74 o 
  -8   4   6       59.82       55.00     16.77 o 
  -7   4   6      129.73      139.78     13.40 o 
  -6   4   6      753.95      774.43     16.17 o 
  -5   4   6        1.36        0.00      7.20 o 
  -4   4   6      709.56      683.89     20.60 o 
  -3   4   6     2142.71     2401.31     45.07 o 
  -2   4   6      745.23      818.26     14.72 o 
  -1   4   6     1018.95     1055.08     14.57 o 
   0   4   6     1002.84     1110.09     19.00 o 
   1   4   6      337.14      324.91      9.97 o 
   2   4   6       58.14       51.84      8.14 o 
   3   4   6        4.92        0.00     12.22 o 
   4   4   6       57.02       45.99     12.34 o 
   5   4   6      758.12      762.85     26.41 o 
   6   4   6      575.19      594.91     21.07 o 
   7   4   6      747.23      739.24     21.72 o 
   8   4   6      256.16      280.87     19.24 o 
   9   4   6      392.40      400.60     21.26 o 
  10   4   6      117.86      118.98     23.75 o 
  11   4   6       63.24       69.09     23.11 o 
  12   4   6       27.80       23.43     27.53 o 
  13   4   6        6.64       11.87     41.19 o 
 -16   5   6       14.10        5.95     43.67 o 
 -15   5   6        5.24        2.01     43.56 o 
 -14   5   6        9.76        5.62     31.16 o 
 -13   5   6       24.34       34.83     33.17 o 
 -12   5   6        0.03        0.00     11.90 o 
 -11   5   6        4.29        7.17     26.35 o 
 -10   5   6        2.57        0.00     20.52 o 
  -9   5   6      116.13      108.08     20.81 o 
  -8   5   6       28.64       34.85     20.42 o 
  -7   5   6     1438.14     1612.42     28.55 o 
  -6   5   6      300.46      269.97     18.17 o 
  -5   5   6      123.42      114.85     15.03 o 
  -4   5   6       52.13       37.53     13.76 o 
  -3   5   6      279.25      285.29     11.16 o 
  -2   5   6       37.70       26.71     11.30 o 
  -1   5   6      408.52      407.42     11.87 o 
   0   5   6      159.86      138.38     11.70 o 
   1   5   6      102.90       84.27     12.40 o 
   2   5   6      192.53      172.15     12.33 o 
   3   5   6       28.43       17.77     16.89 o 
   4   5   6        2.78        0.00     12.47 o 
   5   5   6       83.22       71.67     24.83 o 
   6   5   6        1.88        2.41     17.63 o 
   7   5   6       13.47        7.56     24.35 o 
   8   5   6        0.76        0.00      5.27 o 
   9   5   6        2.31        0.00     20.53 o 
  10   5   6       45.99       39.56     36.08 o 
  11   5   6       39.86       34.74     37.68 o 
  12   5   6        0.29        3.65     46.49 o 
  13   5   6       55.46       82.77     51.71 o 
 -15   6   6       39.68       63.19     41.63 o 
 -14   6   6       47.27       39.53     37.50 o 
 -13   6   6      118.95      103.28     34.28 o 
 -12   6   6        5.97        3.33     28.13 o 
 -11   6   6      240.30      222.70     26.31 o 
 -10   6   6      353.95      343.61     22.75 o 
  -9   6   6     1276.69     1375.65     28.34 o 
  -8   6   6      468.40      563.22     21.05 o 
  -7   6   6      551.00      527.50     14.13 o 
  -6   6   6      922.03      944.34     21.80 o 
  -5   6   6        3.27       10.38     16.02 o 
  -4   6   6      286.43      248.53     15.01 o 
  -3   6   6       51.23       45.35     16.83 o 
  -2   6   6        9.74        4.19     15.97 o 
  -1   6   6       18.72       16.45     15.14 o 
   0   6   6      275.27      258.46     16.34 o 
   1   6   6       55.30       51.60     13.47 o 
   2   6   6      796.81      899.02     25.74 o 
   3   6   6      409.92      427.66     25.45 o 
   4   6   6       40.45       43.36     20.61 o 
   5   6   6     1647.69     1650.66     38.12 o 
   6   6   6      704.73      721.41     27.30 o 
   7   6   6      350.52      379.97     26.29 o 
   8   6   6      389.02      392.30     28.39 o 
   9   6   6      213.87      207.66     34.87 o 
  10   6   6      153.60      150.98     40.71 o 
  11   6   6       86.24      100.62     39.66 o 
  12   6   6        1.94        1.94     51.51 o 
 -15   7   6        7.15        0.00     21.58 o 
 -14   7   6       26.06       18.31     44.83 o 
 -13   7   6        4.53       10.62     37.02 o 
 -12   7   6       40.07       26.18     32.89 o 
 -11   7   6       25.81       23.06     28.85 o 
 -10   7   6        0.01        0.00      8.00 o 
  -9   7   6       49.51       49.50     21.31 o 
  -8   7   6        1.75        4.72     30.84 o 
  -7   7   6     1080.42     1093.31     20.49 o 
  -6   7   6      577.55      526.76     16.35 o 
  -5   7   6       30.86       18.26     15.55 o 
  -4   7   6       46.78       37.65     15.51 o 
  -3   7   6       99.63       97.73     19.33 o 
  -2   7   6        0.73        0.00      8.69 o 
  -1   7   6        7.06        5.94     14.93 o 
   0   7   6      412.46      391.00     16.98 o 
   1   7   6        2.42        0.00      6.04 o 
   2   7   6      525.82      519.07     26.18 o 
   3   7   6       76.56       85.26     28.63 o 
   4   7   6      573.60      578.39     28.86 o 
   5   7   6      115.15      118.08     31.87 o 
   6   7   6        1.15        0.82     10.62 o 
   7   7   6       68.70       67.56     30.16 o 
   8   7   6       34.14       33.34     31.51 o 
   9   7   6        2.70       10.63     37.10 o 
  10   7   6       26.39       46.22     41.75 o 
  11   7   6       77.25       73.46     38.86 o 
 -14   8   6       65.49       55.12     43.41 o 
 -13   8   6      202.70      192.57     43.05 o 
 -12   8   6      107.35      104.02     39.54 o 
 -11   8   6      138.15      139.37     35.15 o 
 -10   8   6      230.44      182.73     28.91 o 
  -9   8   6       65.77       94.07     27.30 o 
  -8   8   6        3.62        0.00     20.69 o 
  -7   8   6      161.51      131.26     19.68 o 
  -6   8   6      611.64      629.88     17.93 o 
  -5   8   6      417.80      363.38     17.01 o 
  -4   8   6      275.59      288.93     16.81 o 
  -3   8   6      287.59      244.06     18.93 o 
  -2   8   6      554.21      583.51     19.19 o 
  -1   8   6      335.46      337.74     18.52 o 
   0   8   6      128.64      118.65     18.84 o 
   1   8   6        9.34        0.00     21.23 o 
   2   8   6      443.15      427.17     42.29 o 
   3   8   6      741.15      765.55     30.95 o 
   4   8   6        9.99       13.81     31.29 o 
   5   8   6       82.76       41.73     33.79 o 
   6   8   6      550.36      481.30     46.17 o 
   7   8   6      142.93      116.56     36.57 o 
   8   8   6       45.50       30.77     35.62 o 
   9   8   6      214.42      192.58     35.54 o 
  10   8   6      229.99      268.82     47.05 o 
 -13   9   6        4.93       31.87     61.29 o 
 -12   9   6        7.34       22.47     71.09 o 
 -11   9   6       32.31       53.11     60.06 o 
 -10   9   6        3.31        5.70     46.09 o 
  -9   9   6      127.15      122.18     40.14 o 
  -8   9   6      318.23      268.89     41.59 o 
  -7   9   6      253.65      221.18     27.40 o 
  -6   9   6        3.73        1.70     22.51 o 
  -5   9   6        7.90        5.38     16.06 o 
  -4   9   6       27.17       32.55     19.98 o 
  -3   9   6       41.08       29.19     23.52 o 
  -2   9   6        6.31        7.27     24.18 o 
  -1   9   6        1.33        0.00      2.33 o 
   0   9   6       48.38       43.67     29.01 o 
   1   9   6      165.39      125.23     26.43 o 
   2   9   6       58.99       28.44     28.84 o 
   3   9   6      570.00      548.55     68.44 o 
   4   9   6       33.31       35.64     33.95 o 
   5   9   6        4.94        0.00      4.88 o 
   6   9   6       14.71       11.85     50.66 o 
   7   9   6      110.94       90.59     36.42 o 
   8   9   6        0.06        0.00     20.18 o 
   9   9   6       27.18       43.63     41.44 o 
 -11  10   6      108.76      103.78     69.87 o 
 -10  10   6       23.29       17.66     44.02 o 
  -9  10   6       16.30       23.39     42.92 o 
  -8  10   6      127.07       92.59     44.48 o 
  -7  10   6      336.44      334.67     37.37 o 
  -6  10   6      565.39      581.13     37.26 o 
  -5  10   6      253.39      258.20     27.06 o 
  -4  10   6      310.64      301.93     26.19 o 
  -3  10   6       53.92       53.03     31.59 o 
  -2  10   6      226.56      230.89     30.68 o 
  -1  10   6      114.60      103.76     35.59 o 
   0  10   6       10.11        3.64     32.61 o 
   1  10   6      167.21      197.21     38.32 o 
   2  10   6      317.86      259.74     39.83 o 
   3  10   6      766.47      895.11    102.35 o 
   4  10   6        8.55       13.43     42.85 o 
   5  10   6      549.27      499.56     40.82 o 
   6  10   6       65.82       74.67     48.52 o 
   7  10   6       33.44       26.15     55.97 o 
   8  10   6      154.53      145.42     42.37 o 
  -9  11   6       14.85       13.13     48.09 o 
  -8  11   6        3.76        0.00     28.05 o 
  -7  11   6        2.96       22.27     42.19 o 
  -6  11   6        9.95        0.00     35.32 o 
  -5  11   6       23.84       13.58     42.32 o 
  -4  11   6       67.54       41.03     30.00 o 
  -3  11   6       10.14        2.61     12.98 o 
  -2  11   6       28.99       15.53     42.08 o 
  -1  11   6       21.00        6.46     37.00 o 
   0  11   6       48.08       44.39     42.48 o 
   1  11   6       34.53       18.95     41.71 o 
   2  11   6       77.63       50.32     40.13 o 
   3  11   6       24.53       30.30     41.45 o 
   4  11   6      255.06      277.59     44.34 o 
   5  11   6       68.14       65.25     45.14 o 
   6  11   6        8.30       11.97     59.51 o 
  -7  12   6       44.93       51.59     55.75 o 
  -6  12   6       13.60       11.99     38.91 o 
  -5  12   6      113.14      131.27     46.07 o 
  -4  12   6        1.24        0.43     45.69 o 
  -3  12   6       54.75       36.81     34.73 o 
  -2  12   6      365.98      373.44     60.47 o 
  -1  12   6      194.60      175.76     41.89 o 
   0  12   6       94.74       89.82     48.22 o 
   1  12   6      180.39      171.62     49.58 o 
   2  12   6      202.96      209.47     50.55 o 
   3  12   6      155.05      165.07     52.15 o 
   4  12   6       42.87       46.20     52.51 o 
 -16   1   7        0.72        0.00     59.93 o 
 -15   1   7       50.94       55.41     54.59 o 
 -14   1   7      282.43      265.38     46.95 o 
 -13   1   7      205.89      225.15     44.06 o 
 -12   1   7      694.12      686.11     34.37 o 
 -11   1   7      679.04      704.61     77.83 o 
 -10   1   7      204.63      233.16     33.06 o 
  -9   1   7      669.55      664.27     64.35 o 
  -8   1   7      487.39      439.78     21.49 o 
  -7   1   7      167.14      161.70     15.93 o 
  -6   1   7       79.86       72.13     16.10 o 
  -5   1   7      189.92      181.18     15.12 o 
  -4   1   7      481.29      439.06     15.25 o 
  -3   1   7      211.45      181.89     14.92 o 
  -2   1   7       19.20        9.38     20.34 o 
  -1   1   7      304.60      305.64     20.04 o 
   0   1   7      775.38      779.55     19.33 o 
   1   1   7     1142.61     1215.74     23.66 o 
   2   1   7      393.35      427.19     18.29 o 
   3   1   7      431.24      450.76     16.54 o 
   4   1   7      864.60      908.93     21.13 o 
   5   1   7      127.81      121.59     18.94 o 
   6   1   7      472.17      507.10     19.30 o 
   7   1   7      810.27      826.16     24.61 o 
   8   1   7       25.07       19.03     20.18 o 
   9   1   7      150.44      169.03     23.77 o 
  10   1   7       38.38       45.39     26.30 o 
  11   1   7       64.53       78.06     28.02 o 
  12   1   7        0.62        5.76     24.70 o 
 -16   2   7       14.54       16.02     63.40 o 
 -15   2   7        1.30        0.00     17.86 o 
 -14   2   7       74.19       65.04     37.30 o 
 -13   2   7        4.38        1.43     64.17 o 
 -12   2   7      116.48       92.15     43.19 o 
 -11   2   7        3.68       10.15     39.58 o 
 -10   2   7        8.90        0.00     36.20 o 
  -9   2   7        1.35        0.00      6.08 o 
  -8   2   7      292.91      254.41     22.79 o 
  -7   2   7       15.17       15.27     18.41 o 
  -6   2   7      193.74      191.92     20.99 o 
  -5   2   7       63.39       38.95     17.57 o 
  -4   2   7       52.49       37.64     17.09 o 
  -3   2   7      226.38      197.17     15.93 o 
  -2   2   7      144.63      125.04     13.29 o 
  -1   2   7      353.90      340.68     11.96 o 
   0   2   7       35.37       25.50     14.80 o 
   1   2   7       12.26       19.24     10.49 o 
   2   2   7       38.77       26.50     11.48 o 
   3   2   7     1552.51     1693.34     26.87 o 
   4   2   7      106.11       85.98     22.04 o 
   5   2   7      609.84      606.18     17.54 o 
   6   2   7       35.15       15.08     19.91 o 
   7   2   7       38.14       32.97     22.16 o 
   8   2   7        0.51        0.00     27.37 o 
   9   2   7        6.84        6.68     15.37 o 
  10   2   7       29.63       25.77     24.88 o 
  11   2   7      125.37      127.86     28.38 o 
  12   2   7       12.12       40.05     33.23 o 
 -16   3   7      152.00      162.23     46.42 o 
 -15   3   7       54.13       31.33     43.68 o 
 -14   3   7       49.52       47.19     35.08 o 
 -13   3   7       29.28       31.73     36.20 o 
 -12   3   7      187.37      167.87     29.68 o 
 -11   3   7      498.72      495.74     31.91 o 
 -10   3   7       13.68       15.14     37.99 o 
  -9   3   7       51.27       69.53     24.84 o 
  -8   3   7       44.72       44.25     24.58 o 
  -7   3   7      303.76      292.30     19.36 o 
  -6   3   7       10.76        9.35     20.27 o 
  -5   3   7      593.47      571.78     23.08 o 
  -4   3   7      768.82      807.73     19.40 o 
  -3   3   7     1140.69     1184.19     29.43 o 
  -2   3   7     1339.85     1399.43     25.54 o 
  -1   3   7      446.58      437.52     13.16 o 
   0   3   7      304.62      269.39     11.80 o 
   1   3   7      775.66      810.87     17.38 o 
   2   3   7       22.28       15.35     13.64 o 
   3   3   7      158.70      137.26     16.57 o 
   4   3   7     1570.89     1713.87     27.58 o 
   5   3   7      155.75      174.54     21.99 o 
   6   3   7       19.66       34.06     21.10 o 
   7   3   7      352.41      333.89     26.08 o 
   8   3   7      179.75      174.45     31.81 o 
   9   3   7      248.92      295.02     36.46 o 
  10   3   7       16.25       23.25     30.88 o 
  11   3   7       86.96       73.63     36.01 o 
  12   3   7       28.83       21.86     38.61 o 
 -15   4   7       10.44        0.23      8.53 o 
 -14   4   7       91.86       87.33     38.84 o 
 -13   4   7        0.70        0.00     35.60 o 
 -12   4   7      158.82      163.99     31.55 o 
 -11   4   7      102.86       66.00     29.74 o 
 -10   4   7      112.96       84.83     27.36 o 
  -9   4   7      116.68      110.24     22.36 o 
  -8   4   7      388.32      332.63     24.87 o 
  -7   4   7       59.63       42.13     24.12 o 
  -6   4   7       11.14        1.99     10.71 o 
  -5   4   7        6.41        8.19     20.77 o 
  -4   4   7       68.10       56.95     16.04 o 
  -3   4   7       11.45        1.47     17.59 o 
  -2   4   7       47.53       24.82     12.18 o 
  -1   4   7       47.00       39.67     12.19 o 
   0   4   7        0.63        0.00      6.26 o 
   1   4   7       69.33       67.10     14.35 o 
   2   4   7        3.51        7.80     14.51 o 
   3   4   7        1.29        0.00     15.31 o 
   4   4   7      506.85      489.47     20.82 o 
   5   4   7        1.17        0.00      1.63 o 
   6   4   7       31.35       19.90     22.37 o 
   7   4   7        7.44        6.69     27.14 o 
   8   4   7       18.25       11.90     28.64 o 
   9   4   7      114.60       84.49     30.77 o 
  10   4   7       30.28       33.40     38.27 o 
  11   4   7       11.06       10.09     17.87 o 
  12   4   7        6.24        0.71      8.12 o 
 -15   5   7       31.72       21.53     45.21 o 
 -14   5   7       15.92       20.19     42.29 o 
 -13   5   7      160.21      167.76     39.63 o 
 -12   5   7       57.50       58.38     34.36 o 
 -11   5   7      759.59      742.18     31.08 o 
 -10   5   7      283.24      294.21     22.89 o 
  -9   5   7      152.00      140.05     24.15 o 
  -8   5   7       51.64       51.76     16.55 o 
  -7   5   7       15.68       15.17     27.28 o 
  -6   5   7      496.81      511.59     17.82 o 
  -5   5   7      335.29      338.79     16.79 o 
  -4   5   7      265.36      263.96     17.94 o 
  -3   5   7      526.23      534.11     19.94 o 
  -2   5   7      674.32      668.33     26.77 o 
  -1   5   7      201.57      191.50     16.62 o 
   0   5   7      219.51      201.71     14.56 o 
   1   5   7      143.90      118.84     15.35 o 
   2   5   7       70.75       47.97     16.45 o 
   3   5   7      734.88      826.69     23.76 o 
   4   5   7      771.84      827.58     34.13 o 
   5   5   7      154.29      170.00     28.78 o 
   6   5   7      519.63      601.75     23.58 o 
   7   5   7      101.17       86.24     25.45 o 
   8   5   7      269.26      273.00     31.63 o 
   9   5   7      122.16      128.63     32.54 o 
  10   5   7        0.62        0.00      8.00 o 
  11   5   7       16.26        0.00     39.63 o 
 -14   6   7       84.35       79.59     47.08 o 
 -13   6   7       20.77       14.25     40.79 o 
 -12   6   7      147.86      127.56     38.31 o 
 -11   6   7       19.41       27.05     36.34 o 
 -10   6   7       71.52       35.15     26.57 o 
  -9   6   7      301.88      271.18     25.66 o 
  -8   6   7        6.65        7.19     23.15 o 
  -7   6   7      250.03      194.96     22.97 o 
  -6   6   7       36.68       14.10     20.09 o 
  -5   6   7       18.40        5.54     12.75 o 
  -4   6   7       14.99        1.65     15.67 o 
  -3   6   7       19.08        5.88     12.72 o 
  -2   6   7       62.15       59.00     18.30 o 
  -1   6   7      168.41      141.94     17.49 o 
   0   6   7      507.80      515.82     21.47 o 
   1   6   7      253.81      230.64     20.30 o 
   2   6   7       41.30       40.27     25.22 o 
   3   6   7       28.59       18.68     31.38 o 
   4   6   7        3.62        1.75     12.12 o 
   5   6   7       16.45        8.00     20.66 o 
   6   6   7        2.48        2.23     10.70 o 
   7   6   7       52.33       51.24     30.10 o 
   8   6   7       45.61       37.87     32.77 o 
   9   6   7        0.00        0.00     43.03 o 
  10   6   7        3.52        0.00     36.01 o 
 -13   7   7        2.31        0.00     33.53 o 
 -12   7   7       91.37      115.22     42.17 o 
 -11   7   7       50.36       73.73     39.63 o 
 -10   7   7      120.59      143.85     29.56 o 
  -9   7   7       52.56       24.51     26.99 o 
  -8   7   7     1061.84     1136.40     27.41 o 
  -7   7   7      362.65      369.03     22.89 o 
  -6   7   7      126.83      132.66     19.54 o 
  -5   7   7      627.41      677.57     23.46 o 
  -4   7   7      529.81      548.43     20.32 o 
  -3   7   7      304.06      289.67     22.58 o 
  -2   7   7      168.93      178.71     19.42 o 
  -1   7   7       54.98       40.11     20.94 o 
   0   7   7       38.04       30.62     21.32 o 
   1   7   7      382.34      367.28     21.24 o 
   2   7   7       18.50       12.26     28.56 o 
   3   7   7        2.02        0.00     19.91 o 
   4   7   7      347.19      336.05     33.14 o 
   5   7   7      240.45      233.62     32.80 o 
   6   7   7      121.63      127.88     44.53 o 
   7   7   7      432.06      441.22     35.68 o 
   8   7   7      487.68      601.00     54.54 o 
   9   7   7      368.38      432.40     42.58 o 
  10   7   7      283.13      317.00     53.26 o 
 -12   8   7        2.42        0.00      3.96 o 
 -11   8   7        7.34       22.07     41.12 o 
 -10   8   7      362.86      355.70     26.67 o 
  -9   8   7       72.24       67.95     31.75 o 
  -8   8   7        0.03        5.93     27.23 o 
  -7   8   7       41.40       38.66     26.81 o 
  -6   8   7      406.81      388.68     20.70 o 
  -5   8   7       33.76       22.07     22.88 o 
  -4   8   7      118.27      118.34     23.52 o 
  -3   8   7        5.61        0.00      5.16 o 
  -2   8   7       18.66       13.41     24.84 o 
  -1   8   7      235.81      221.91     21.91 o 
   0   8   7      227.72      217.42     22.42 o 
   1   8   7      161.73      130.34     34.84 o 
   2   8   7        0.06        9.14     30.18 o 
   3   8   7       38.14       40.91     30.62 o 
   4   8   7       43.15       33.54     39.22 o 
   5   8   7       43.93       44.93     42.64 o 
   6   8   7        6.17        0.00     31.39 o 
   7   8   7        2.77        0.00     37.68 o 
   8   8   7       22.50       25.43     45.06 o 
   9   8   7       41.51       49.94     48.37 o 
 -11   9   7       18.48       48.62     69.87 o 
 -10   9   7        1.10        0.00     37.00 o 
  -9   9   7        2.99        3.95     45.76 o 
  -8   9   7      694.21      638.05     46.06 o 
  -7   9   7       71.97       62.10     37.27 o 
  -6   9   7       63.69       61.31     28.85 o 
  -5   9   7      280.13      257.79     27.85 o 
  -4   9   7      366.07      358.06     32.87 o 
  -3   9   7      322.76      338.30     43.31 o 
  -2   9   7      124.96      150.63     37.03 o 
  -1   9   7      189.48      191.84     32.68 o 
   0   9   7      209.81      195.13     38.68 o 
   1   9   7      646.14      671.28     45.56 o 
   2   9   7      101.37       97.97     34.57 o 
   3   9   7      131.98      158.16     42.60 o 
   4   9   7       29.74       34.41     43.97 o 
   5   9   7      101.68      100.95     46.33 o 
   6   9   7       26.68       32.30     44.96 o 
   7   9   7       78.95       52.44     38.06 o 
  -9  10   7      130.66      107.74     47.19 o 
  -8  10   7       10.32        6.80     37.97 o 
  -7  10   7        4.19        0.00      9.63 o 
  -6  10   7        0.11        2.25     55.58 o 
  -5  10   7       25.85       20.70     30.91 o 
  -4  10   7        2.58        0.00     24.31 o 
  -3  10   7        2.56        0.00    444.94 o 
  -2  10   7        0.72        0.00     35.55 o 
  -1  10   7       24.24        6.70     37.18 o 
   0  10   7       48.83       20.98     37.29 o 
   1  10   7        0.94       14.38     51.94 o 
   2  10   7       11.02        0.00     46.17 o 
   3  10   7        0.16        2.29      9.29 o 
   4  10   7       85.50       91.83     48.04 o 
   5  10   7        3.47        0.00     54.28 o 
   6  10   7       21.84       34.06     54.89 o 
  -7  11   7      116.43      142.61     51.11 o 
  -6  11   7       19.03       17.31     54.73 o 
  -5  11   7      104.03      113.05     37.26 o 
  -4  11   7       53.44       62.65     43.69 o 
  -3  11   7      141.77      156.07     59.24 o 
  -2  11   7       52.24       45.35     58.43 o 
  -1  11   7       75.89       65.77     44.26 o 
   0  11   7      346.50      298.88     48.10 o 
   1  11   7      181.93      207.90     47.58 o 
   2  11   7      356.77      397.74     48.94 o 
   3  11   7      117.45       83.85     55.83 o 
 -15   0   8       37.71       41.67     94.38 o 
 -14   0   8       67.11       60.47     82.12 o 
 -13   0   8      103.85       77.63     69.46 o 
 -12   0   8       59.19       60.88     55.57 o 
 -11   0   8      269.82      242.28     49.44 o 
 -10   0   8      645.11      667.61     56.79 o 
  -9   0   8      183.70      174.05     49.03 o 
  -8   0   8      524.48      620.21     52.71 o 
  -7   0   8       16.93       15.95     31.17 o 
  -6   0   8     1138.22     1214.75     36.82 o 
  -5   0   8       63.98       22.77     27.56 o 
  -4   0   8      903.36      973.26     32.85 o 
  -3   0   8       74.45       38.74     26.70 o 
  -2   0   8      179.87      182.44     26.25 o 
  -1   0   8      107.07       34.73     41.27 o 
   0   0   8        8.80        0.41     22.77 o 
   1   0   8      387.45      405.11     26.51 o 
   2   0   8     1048.17     1111.92     35.61 o 
   3   0   8     1770.20     1909.68     44.20 o 
   4   0   8      135.76      149.87     31.52 o 
   5   0   8      597.63      656.60     23.59 o 
   6   0   8     1349.20     1398.12     31.62 o 
   7   0   8      238.99      272.74     31.49 o 
   8   0   8      286.94      297.78     31.93 o 
   9   0   8       77.60       61.00     36.53 o 
  10   0   8       75.62      104.26     41.37 o 
  11   0   8        8.90        7.76     74.77 o 
 -15   1   8       32.15       20.62     68.33 o 
 -14   1   8       45.25       15.54     53.88 o 
 -13   1   8        1.67        0.00     24.91 o 
 -12   1   8       20.61        9.54     44.34 o 
 -11   1   8        0.39        0.00     31.96 o 
 -10   1   8        0.04        0.00     33.78 o 
  -9   1   8        3.89        0.00     31.53 o 
  -8   1   8       32.48       26.06     26.98 o 
  -7   1   8        4.54        3.11     13.83 o 
  -6   1   8        5.12        9.14     20.71 o 
  -5   1   8       14.97       11.17     17.28 o 
  -4   1   8        3.49        1.79      4.04 o 
  -3   1   8      161.99      147.43     18.88 o 
  -2   1   8       57.45       39.71     20.72 o 
  -1   1   8        0.02        0.00     12.54 o 
   0   1   8       11.50       18.25     25.19 o 
   1   1   8       85.16       66.35     20.26 o 
   2   1   8      104.10       93.77     19.33 o 
   3   1   8      128.55      122.89     25.64 o 
   4   1   8      103.26       96.61     21.96 o 
   5   1   8      140.13      133.35     22.03 o 
   6   1   8       29.49       27.49     24.04 o 
   7   1   8       29.88       19.01     25.01 o 
   8   1   8       26.94        9.84     17.99 o 
   9   1   8       10.86        6.46     21.32 o 
  10   1   8        1.08        2.66     42.97 o 
  11   1   8       24.35       30.32     42.36 o 
 -15   2   8        5.38       14.48     55.90 o 
 -14   2   8       24.93       27.17     56.19 o 
 -13   2   8      210.61      175.89     52.56 o 
 -12   2   8        7.63       11.69     50.99 o 
 -11   2   8        6.70        4.05     45.33 o 
 -10   2   8      417.21      357.28     37.82 o 
  -9   2   8      540.48      611.85     22.81 o 
  -8   2   8       10.01       10.61     26.12 o 
  -7   2   8      683.84      731.73     28.98 o 
  -6   2   8      691.90      739.16     25.52 o 
  -5   2   8      256.62      252.15     20.95 o 
  -4   2   8      798.34      856.46     26.95 o 
  -3   2   8        1.07        0.00      3.74 o 
  -2   2   8       64.76       44.14     23.92 o 
  -1   2   8      285.34      270.07     18.87 o 
   0   2   8       87.03       70.26     25.41 o 
   1   2   8        0.98        0.00      8.08 o 
   2   2   8      198.57      166.72     17.71 o 
   3   2   8     1337.25     1512.29     31.57 o 
   4   2   8      231.36      225.25     27.17 o 
   5   2   8      256.54      250.25     24.25 o 
   6   2   8      728.30      769.62     28.41 o 
   7   2   8      149.62      143.28     35.77 o 
   8   2   8       68.37       97.65     30.83 o 
   9   2   8       30.61       31.87     33.04 o 
  10   2   8        0.65        3.06     41.35 o 
  11   2   8      137.53      161.93     41.07 o 
 -14   3   8       37.62       30.75     53.59 o 
 -13   3   8       43.99       11.21     58.73 o 
 -12   3   8       75.41       69.10     48.22 o 
 -11   3   8      177.97      129.65     45.62 o 
 -10   3   8       51.37       45.93     45.21 o 
  -9   3   8      116.83      114.38     22.82 o 
  -8   3   8      260.09      266.88     22.95 o 
  -7   3   8        9.91        0.00     10.36 o 
  -6   3   8       62.19       27.75     25.58 o 
  -5   3   8      136.11      100.36     25.21 o 
  -4   3   8      117.69      109.70     16.25 o 
  -3   3   8       12.45        3.59     11.78 o 
  -2   3   8       44.61       31.25     18.99 o 
  -1   3   8      132.79      110.66     17.33 o 
   0   3   8       18.47       11.85     14.46 o 
   1   3   8       17.80        7.46     17.04 o 
   2   3   8      334.19      300.22     17.79 o 
   3   3   8      171.03      190.11     23.59 o 
   4   3   8       47.97       24.99     25.97 o 
   5   3   8       67.01       46.77     26.94 o 
   6   3   8      143.18      122.54     29.89 o 
   7   3   8       72.16       53.13     35.12 o 
   8   3   8       45.12       35.34     43.05 o 
   9   3   8      139.21      169.67     40.59 o 
  10   3   8       80.36       99.75     37.14 o 
 -14   4   8       63.37       92.83     59.17 o 
 -13   4   8      718.73      767.26     59.51 o 
 -12   4   8      193.01      199.31     50.54 o 
 -11   4   8        3.91       13.59     47.07 o 
 -10   4   8       44.99       39.16     33.66 o 
  -9   4   8      163.53      167.44     30.20 o 
  -8   4   8      110.77       73.31     29.99 o 
  -7   4   8      284.06      238.27     31.23 o 
  -6   4   8      210.80      208.47     28.96 o 
  -5   4   8      462.67      470.27     21.60 o 
  -4   4   8     1095.36     1125.31     36.00 o 
  -3   4   8      521.25      566.04     23.56 o 
  -2   4   8      586.19      673.48     23.95 o 
  -1   4   8      191.03      190.90     16.91 o 
   0   4   8       73.12       54.12     17.57 o 
   1   4   8       36.02       26.44     19.00 o 
   2   4   8      671.17      613.06     19.05 o 
   3   4   8      189.14      190.07     26.43 o 
   4   4   8      169.81      161.31     28.34 o 
   5   4   8       28.88       25.40     29.98 o 
   6   4   8      484.24      516.14     23.40 o 
   7   4   8       11.14        3.69     28.43 o 
   8   4   8       48.89       41.26     40.82 o 
   9   4   8       50.50       32.19     41.82 o 
  10   4   8        7.52       24.81     54.02 o 
 -13   5   8        7.07        7.52     43.11 o 
 -12   5   8       42.49       63.01     58.21 o 
 -11   5   8       19.72        7.66     25.74 o 
 -10   5   8       16.89       15.83     27.36 o 
  -9   5   8      208.27      186.20     33.60 o 
  -8   5   8        8.07        2.73     26.22 o 
  -7   5   8        0.12        0.00    198.44 o 
  -6   5   8       14.86       21.65     29.86 o 
  -5   5   8      104.40       85.12     21.50 o 
  -4   5   8       97.38       74.50     21.21 o 
  -3   5   8      230.70      213.90     22.70 o 
  -2   5   8       13.45        1.31      8.29 o 
  -1   5   8        9.26        1.26     14.03 o 
   0   5   8       27.87       24.17     23.00 o 
   1   5   8      144.66      106.76     22.64 o 
   2   5   8      112.84      105.55     33.32 o 
   3   5   8       96.68      111.04     36.31 o 
   4   5   8        1.01        0.14     12.78 o 
   5   5   8       35.74       28.36     28.43 o 
   6   5   8       15.55       24.93     28.14 o 
   7   5   8        0.01        4.38     33.63 o 
   8   5   8       24.49       23.99     37.44 o 
   9   5   8        5.84        0.31     15.61 o 
 -13   6   8      126.63      118.65     45.67 o 
 -12   6   8      254.43      270.44     42.61 o 
 -11   6   8        2.71        0.00     24.67 o 
 -10   6   8       61.34       59.20     39.39 o 
  -9   6   8      160.13      143.49     35.34 o 
  -8   6   8       63.85       76.87     34.45 o 
  -7   6   8      285.88      301.21     34.64 o 
  -6   6   8      257.46      270.89     29.20 o 
  -5   6   8      286.29      272.57     21.30 o 
  -4   6   8      303.40      306.17     22.52 o 
  -3   6   8      276.06      287.86     24.65 o 
  -2   6   8      104.22       95.29     22.41 o 
  -1   6   8      242.68      204.97     24.32 o 
   0   6   8       21.41       13.51     24.54 o 
   1   6   8       64.36       59.51     25.01 o 
   2   6   8      363.41      300.83     35.52 o 
   3   6   8       90.42       81.56     33.69 o 
   4   6   8       87.41       85.75     42.00 o 
   5   6   8       34.22       29.59     38.27 o 
   6   6   8      172.81      158.47     34.33 o 
   7   6   8      185.20      241.77     36.95 o 
   8   6   8      117.38      126.78     46.05 o 
 -12   7   8       21.33       25.35     40.39 o 
 -11   7   8      268.91      260.08     44.55 o 
 -10   7   8       55.27       58.13     35.59 o 
  -9   7   8      123.68      126.03     40.22 o 
  -8   7   8       82.85       54.60     38.52 o 
  -7   7   8       83.66      119.70     31.79 o 
  -6   7   8      117.89       83.93     35.73 o 
  -5   7   8      114.60       92.69     25.81 o 
  -4   7   8       35.68       36.38     24.28 o 
  -3   7   8      141.19      102.49     27.88 o 
  -2   7   8       87.65       74.36     24.27 o 
  -1   7   8      189.77      205.13     25.32 o 
   0   7   8       19.04        0.00     10.04 o 
   1   7   8       97.38       85.46     34.37 o 
   2   7   8       35.68       27.35     35.77 o 
   3   7   8        3.76        6.00     62.52 o 
   4   7   8       22.35        0.57     22.29 o 
   5   7   8       16.53       26.07     38.62 o 
   6   7   8        1.10        7.07     55.37 o 
   7   7   8        3.39        7.24     35.25 o 
 -10   8   8      664.34      667.69     38.18 o 
  -9   8   8       57.24       58.85     34.44 o 
  -8   8   8       17.60       18.49     38.65 o 
  -7   8   8       80.79       87.27     37.81 o 
  -6   8   8       81.09       83.97     36.59 o 
  -5   8   8      137.78      119.92     36.41 o 
  -4   8   8      142.97      123.98     28.09 o 
  -3   8   8      197.02      177.82     29.80 o 
  -2   8   8        6.83        0.00     19.09 o 
  -1   8   8     1164.99     1139.03     28.07 o 
   0   8   8      174.39      204.68     27.91 o 
   1   8   8       34.24        5.02     24.73 o 
   2   8   8      245.33      198.35     36.28 o 
   3   8   8      223.87      229.58     44.37 o 
   4   8   8       21.41       13.17     43.62 o 
   5   8   8      177.22      174.47     52.65 o 
   6   8   8      153.09      175.27     47.01 o 
  -9   9   8       52.64       38.53     46.77 o 
  -8   9   8        1.95        0.00     22.47 o 
  -7   9   8       56.46       34.73     60.06 o 
  -6   9   8       38.40       13.89     72.32 o 
  -5   9   8        0.45        0.00      0.82 o 
  -4   9   8        0.01        0.00     51.85 o 
  -3   9   8       45.43       50.25     55.57 o 
  -2   9   8       17.16       23.70     53.93 o 
  -1   9   8       62.26       83.52     42.64 o 
   0   9   8       32.46       34.01     41.39 o 
   1   9   8       34.98       50.07     45.45 o 
   2   9   8        8.25        2.41     59.93 o 
   3   9   8        0.19        7.82     65.47 o 
   4   9   8        0.32        3.60     63.63 o 
   5   9   8        0.14        0.00     16.75 o 
  -6  10   8       25.80       12.26     69.05 o 
  -5  10   8      110.86       85.80     80.90 o 
  -4  10   8        1.47        1.16     23.59 o 
  -3  10   8       76.46       85.15     43.31 o 
  -2  10   8      161.46      163.43     62.51 o 
  -1  10   8      428.96      476.07     46.90 o 
   0  10   8      616.20      703.29     45.27 o 
   1  10   8      166.96      190.67     48.89 o 
   2  10   8      218.07      197.55     50.59 o 
 -13   1   9        7.51       22.21     51.85 o 
 -12   1   9      204.62      248.53     53.88 o 
 -11   1   9        1.20        0.00     33.13 o 
 -10   1   9      331.92      342.59     38.70 o 
  -9   1   9        8.91        5.81     33.38 o 
  -8   1   9      144.61      141.78     32.13 o 
  -7   1   9      723.58      825.39     30.11 o 
  -6   1   9      378.91      409.51     24.20 o 
  -5   1   9      281.94      303.28     24.32 o 
  -4   1   9      370.65      389.86     21.26 o 
  -3   1   9      436.88      416.25     23.03 o 
  -2   1   9      228.14      237.47     24.38 o 
  -1   1   9        0.84        0.00     20.62 o 
   0   1   9       91.03       71.82     28.15 o 
   1   1   9      518.44      520.96     24.56 o 
   2   1   9       49.96       35.79     21.86 o 
   3   1   9      534.75      554.30     24.47 o 
   4   1   9      346.69      325.18     25.15 o 
   5   1   9      125.11      131.99     33.68 o 
   6   1   9      264.47      294.11     36.42 o 
   7   1   9      140.25      172.00     38.42 o 
   8   1   9      194.88      217.79     42.28 o 
 -13   2   9        8.29        1.26     16.75 o 
 -12   2   9        0.90       10.00     55.90 o 
 -11   2   9      114.18       78.91     37.03 o 
 -10   2   9       29.43       37.62     53.59 o 
  -9   2   9       22.60       21.31     31.24 o 
  -8   2   9      109.87       78.24     33.16 o 
  -7   2   9        3.53        1.24     13.45 o 
  -6   2   9        9.25        1.33     32.73 o 
  -5   2   9       41.17       42.69     22.37 o 
  -4   2   9        0.52        0.12      5.23 o 
  -3   2   9       16.71        2.89     20.07 o 
  -2   2   9        0.30        0.00     18.77 o 
  -1   2   9       89.72       87.94     28.94 o 
   0   2   9      180.50      165.64     22.44 o 
   1   2   9      328.98      330.15     25.20 o 
   2   2   9       14.76       21.79     27.71 o 
   3   2   9        5.04        8.34     32.53 o 
   4   2   9        0.00        0.00     33.86 o 
   5   2   9        2.48        9.95     32.24 o 
   6   2   9       18.20        4.01     15.99 o 
   7   2   9        9.58        1.89     36.00 o 
   8   2   9        8.65       34.38     43.74 o 
 -13   3   9        5.24       15.00     57.26 o 
 -12   3   9      103.61      109.59     53.56 o 
 -11   3   9       51.52       56.13     33.24 o 
 -10   3   9        0.93        0.00     28.40 o 
  -9   3   9      118.60      136.43     38.17 o 
  -8   3   9        3.62        1.94     33.33 o 
  -7   3   9      289.48      282.26     34.77 o 
  -6   3   9       53.93       42.28     35.17 o 
  -5   3   9      145.45      154.73     30.31 o 
  -4   3   9       49.50       43.70     31.29 o 
  -3   3   9      166.01      173.17     27.94 o 
  -2   3   9      510.82      563.62     39.97 o 
  -1   3   9        1.45        0.00      4.38 o 
   0   3   9      959.00     1108.51     27.69 o 
   1   3   9      700.84      758.99     24.83 o 
   2   3   9      393.44      447.83     26.92 o 
   3   3   9       87.86       86.52     39.87 o 
   4   3   9      263.52      257.83     40.94 o 
   5   3   9      121.90      107.44     35.37 o 
   6   3   9       27.17       33.71     35.39 o 
   7   3   9        4.58        0.00     17.80 o 
   8   3   9        1.74        0.00     36.11 o 
 -12   4   9        5.40        0.00     30.02 o 
 -11   4   9        2.22        0.00     52.23 o 
 -10   4   9        9.68        3.88     31.93 o 
  -9   4   9       63.10       45.15     34.99 o 
  -8   4   9       23.17       37.24     37.85 o 
  -7   4   9        3.26        0.38      6.45 o 
  -6   4   9        0.06        0.00     16.26 o 
  -5   4   9       32.64       19.38     31.75 o 
  -4   4   9        0.72        1.88     27.12 o 
  -3   4   9       70.83       48.62     24.58 o 
  -2   4   9        5.50        0.00     29.06 o 
  -1   4   9      129.99      124.54     27.08 o 
   0   4   9       63.02       43.99     28.30 o 
   1   4   9      176.89      159.46     27.97 o 
   2   4   9       46.86       32.34     41.44 o 
   3   4   9      163.29      157.73     39.03 o 
   4   4   9        0.03        0.00     42.39 o 
   5   4   9        1.25        0.00     19.11 o 
   6   4   9        8.10        1.23     22.42 o 
   7   4   9        4.80       14.99     42.69 o 
 -11   5   9      140.70      124.09     54.04 o 
 -10   5   9        7.39        5.90     24.10 o 
  -9   5   9       80.24       72.48     36.20 o 
  -8   5   9       99.58       89.98     39.31 o 
  -7   5   9       81.03       80.72     38.00 o 
  -6   5   9      189.73      158.92     34.54 o 
  -5   5   9      494.22      531.68     34.80 o 
  -4   5   9      134.78      130.37     33.30 o 
  -3   5   9       31.52       30.90     27.91 o 
  -2   5   9      328.42      319.31     29.40 o 
  -1   5   9       29.85       47.06     26.00 o 
   0   5   9      401.46      401.42     27.13 o 
   1   5   9      188.18      176.93     28.47 o 
   2   5   9       75.52       91.30     43.74 o 
   3   5   9       67.51       65.87     46.35 o 
   4   5   9       77.68       73.43     42.44 o 
   5   5   9       74.28       65.00     51.08 o 
   6   5   9      179.48      179.65     40.39 o 
   7   5   9       13.20        8.25     39.20 o 
 -10   6   9       32.06       39.53     40.62 o 
  -9   6   9       16.68       10.52     41.53 o 
  -8   6   9        8.48       17.08     42.00 o 
  -7   6   9       95.39       78.96     35.87 o 
  -6   6   9        0.03        0.00     31.39 o 
  -5   6   9        2.71        0.00     34.33 o 
  -4   6   9       15.88       12.85     37.98 o 
  -3   6   9      113.32       84.99     27.55 o 
  -2   6   9       13.69        1.89      7.21 o 
  -1   6   9       17.23        6.93     22.01 o 
   0   6   9       55.26       36.28     31.30 o 
   1   6   9        4.71        0.48     11.81 o 
   2   6   9        9.28        7.14     41.75 o 
   3   6   9       40.94       36.12     40.07 o 
   4   6   9       28.41       19.37     49.05 o 
   5   6   9        6.49        0.00     26.91 o 
   6   6   9        0.00        1.65     20.16 o 
  -9   7   9       86.56      101.60     48.16 o 
  -8   7   9      175.74      180.71     43.10 o 
  -7   7   9      102.84       99.01     45.05 o 
  -6   7   9       88.21       88.42     41.35 o 
  -5   7   9       35.35       24.41     37.63 o 
  -4   7   9        1.69        0.00     28.73 o 
  -3   7   9      305.57      296.08     30.21 o 
  -2   7   9       89.39       96.72     33.79 o 
  -1   7   9        2.33        0.00     12.49 o 
   0   7   9      251.31      284.56     31.88 o 
   1   7   9      347.48      399.22     52.30 o 
   2   7   9      112.01      132.58     43.66 o 
   3   7   9       85.59       89.37     50.49 o 
   4   7   9       70.79       61.92     52.40 o 
  -7   8   9       16.68       11.71     55.62 o 
  -6   8   9       49.78       51.07     39.61 o 
  -5   8   9       10.69        2.14      8.16 o 
  -4   8   9       14.59       18.55     43.01 o 
  -3   8   9        1.50        0.00     25.82 o 
  -2   8   9       26.19       38.08     38.94 o 
  -1   8   9       39.67       28.46     35.12 o 
   0   8   9       27.25       25.92     41.37 o 
   1   8   9       10.84       15.71     52.29 o 
   2   8   9       21.52       21.83     50.84 o 
   3   8   9       39.16       34.43     56.66 o 
  -4   9   9       79.88       59.65     71.91 o 
  -3   9   9      332.59      324.64     51.01 o 
  -2   9   9      237.87      233.70     64.55 o 
  -1   9   9       37.70       50.65     49.38 o 
 -11   0  10       33.93       11.44     69.46 o 
 -10   0  10      173.73      229.62     76.40 o 
  -9   0  10      132.21       66.19     84.57 o 
  -8   0  10      216.89      211.23     58.43 o 
  -7   0  10      436.08      462.48     42.38 o 
  -6   0  10      222.04      231.58     46.43 o 
  -5   0  10      501.09      499.39     44.67 o 
  -4   0  10      141.18      126.95     40.01 o 
  -3   0  10      227.46      297.95     64.76 o 
  -2   0  10       88.64       64.28     44.36 o 
  -1   0  10       14.75        0.00      2.86 o 
   0   0  10      197.35      168.33     71.09 o 
   1   0  10      123.44       80.90     62.51 o 
   2   0  10       48.79       53.82     37.15 o 
   3   0  10      206.29      197.27     47.50 o 
   4   0  10      150.88      123.39     66.19 o 
   5   0  10      178.77      201.02     69.87 o 
   6   0  10       57.49       66.60     74.77 o 
 -11   1  10      135.23      117.39     58.49 o 
 -10   1  10       84.91       74.44     60.08 o 
  -9   1  10        0.67        0.00     29.76 o 
  -8   1  10        1.51        0.00     37.62 o 
  -7   1  10        1.17        0.09     36.58 o 
  -6   1  10        0.62        5.62     36.07 o 
  -5   1  10        1.68        0.00      7.37 o 
  -4   1  10       10.59        0.78      9.70 o 
  -3   1  10       12.65        0.00     16.59 o 
  -2   1  10       95.80       99.92     31.17 o 
  -1   1  10      304.87      312.78     29.92 o 
   0   1  10        5.53        0.00     55.46 o 
   1   1  10       15.79        7.57     35.52 o 
   2   1  10        0.35        6.74     31.44 o 
   3   1  10       34.60       23.90     37.40 o 
   4   1  10        0.07        4.35     36.86 o 
   5   1  10        4.99        1.43      5.67 o 
   6   1  10       24.75       22.00     42.56 o 
 -11   2  10        0.72        0.00     69.34 o 
 -10   2  10      168.35      197.14     64.43 o 
  -9   2  10      220.79      217.18     37.63 o 
  -8   2  10       50.67       45.99     43.95 o 
  -7   2  10      196.07      237.29     38.30 o 
  -6   2  10        1.29        0.00     20.11 o 
  -5   2  10      165.22      177.79     35.31 o 
  -4   2  10       52.36       25.43     45.11 o 
  -3   2  10       41.43       26.06     35.39 o 
  -2   2  10       31.22       23.56     35.56 o 
  -1   2  10      201.66      181.48     49.97 o 
   0   2  10     1060.83     1264.05     35.29 o 
   1   2  10        3.60        0.00     13.25 o 
   2   2  10      381.22      399.85     47.11 o 
   3   2  10      382.77      389.66     37.88 o 
   4   2  10        0.58        0.00     11.52 o 
   5   2  10       40.29       49.27     43.49 o 
 -10   3  10       33.20       44.96     63.24 o 
  -9   3  10        8.33        1.55     33.16 o 
  -8   3  10        4.12        6.12     38.37 o 
  -7   3  10        0.10        0.03     39.42 o 
  -6   3  10      101.34       98.65     37.89 o 
  -5   3  10       10.55       15.65     35.23 o 
  -4   3  10       87.86       56.63     34.92 o 
  -3   3  10       20.17        0.00      7.32 o 
  -2   3  10       22.37        5.33     31.10 o 
  -1   3  10      111.43       86.04     50.79 o 
   0   3  10       76.52       71.58     39.06 o 
   1   3  10       91.24       96.22     44.06 o 
   2   3  10       11.24       27.37     80.90 o 
   3   3  10       13.79       13.89     78.45 o 
   4   3  10        1.12        3.95     69.26 o 
   5   3  10        4.20        0.75     12.13 o 
  -9   4  10       41.34       48.66     48.67 o 
  -8   4  10      114.96      105.34     40.00 o 
  -7   4  10      176.21      149.84     39.93 o 
  -6   4  10        1.79        0.00     34.66 o 
  -5   4  10       17.63       21.14     34.32 o 
  -4   4  10       76.62       69.35     37.45 o 
  -3   4  10        4.52        0.00     16.27 o 
  -2   4  10      183.29      169.59     37.80 o 
  -1   4  10      273.15      293.48     52.01 o 
   0   4  10      281.15      313.05     38.66 o 
   1   4  10       24.07       20.45     42.11 o 
   2   4  10      249.50      304.39     72.32 o 
   3   4  10      361.57      392.23     90.70 o 
   4   4  10      128.43      161.79     79.67 o 
  -8   5  10        7.99        0.00      8.13 o 
  -7   5  10       21.00       17.81     44.60 o 
  -6   5  10       20.55        5.73     36.63 o 
  -5   5  10       40.46       51.82     38.86 o 
  -4   5  10        6.65        6.03     33.50 o 
  -3   5  10        0.08        0.00     38.22 o 
  -2   5  10        6.28        0.00      5.67 o 
  -1   5  10        0.43        0.00     10.92 o 
   0   5  10        0.05        0.00      5.72 o 
   1   5  10        0.01        2.99     26.44 o 
   2   5  10        0.92        0.00     41.09 o 
   3   5  10       33.36       17.57     93.97 o 
  -7   6  10      164.39      177.40     47.73 o 
  -6   6  10       33.34       33.89     48.50 o 
  -5   6  10        9.26        0.00     26.25 o 
  -4   6  10       58.89       41.14     43.41 o 
  -3   6  10        1.72        0.00     27.84 o 
  -2   6  10       50.16       50.00     56.48 o 
  -1   6  10      271.36      270.33     39.65 o 
   0   6  10       70.17       85.27     38.12 o 
   1   6  10      142.10      137.19     55.68 o 
  -6   1  11      247.57      272.75     40.26 o 
  -5   1  11      150.59      156.29     45.62 o 
  -4   1  11        3.88        0.00     38.53 o 
  -3   1  11       39.83       57.06     45.16 o 
  -2   1  11      483.80      471.36     41.31 o 
  -1   1  11       21.11       28.24     41.55 o 
   0   1  11      202.97      224.01     49.75 o 
  -6   2  11       14.87        6.74     40.19 o 
  -5   2  11       15.94        8.18     45.98 o 
  -4   2  11       75.87       56.68     46.19 o 
  -3   2  11      181.50      152.08     46.57 o 
  -2   2  11       49.16       49.03     48.09 o 
  -1   2  11       35.44       35.53     56.87 o 
   0   2  11       40.18       28.23     85.94 o 
  -4   3  11        0.68        0.00     26.22 o 
  -3   3  11      281.91      323.30     45.82 o 
  -2   3  11      148.81      117.93     43.20 o 
                                                 
